# Supplementary material for: Census of the longhorn beetles (Coleoptera, Cerambycidae and Vesperidae) of the Macau SAR, China
Source: Zookeys. 2021 Jul 22;1049:79–161. doi: 10.3897/zookeys.1049.65558 (PMC8324582; doi:10.3897/zookeys.1049.65558)
Supplement: XML Treatment for Ceresium elongatum elongatum [file zookeys.1049.65558-treatment15.xml]

<!DOCTYPE tp:taxon-treatment
  PUBLIC "-//TaxonX//DTD Taxonomic Treatment Publishing DTD v0 20100105//EN" "tax-treatment-NSO.dtd">
<tp:taxon-treatment xmlns:tp="http://www.plazi.org/taxpub"><tp:treatment-meta><kwd-group><label>Taxon classification</label><kwd><named-content xmlns:xlink="http://www.w3.org/1999/xlink" content-type="kingdom">Animalia</named-content></kwd><kwd><named-content xmlns:xlink="http://www.w3.org/1999/xlink" content-type="order">Coleoptera</named-content></kwd><kwd><named-content xmlns:xlink="http://www.w3.org/1999/xlink" content-type="family">Cerambycidae</named-content></kwd></kwd-group><mixed-citation publication-type="journal"><person-group><name><surname>Lin</surname><given-names>Mei-Ying</given-names></name><name><surname>Perissinotto</surname><given-names>Renzo</given-names></name><name><surname>Clennell</surname><given-names>Lynette</given-names></name></person-group><article-title>Census of the longhorn beetles (<tp:taxon-name><tp:taxon-name-part taxon-name-part-type="order">Coleoptera</tp:taxon-name-part></tp:taxon-name>, <tp:taxon-name><tp:taxon-name-part taxon-name-part-type="family">Cerambycidae</tp:taxon-name-part></tp:taxon-name> and <tp:taxon-name><tp:taxon-name-part taxon-name-part-type="family">Vesperidae</tp:taxon-name-part></tp:taxon-name>) of the Macau <abbrev xmlns:xlink="http://www.w3.org/1999/xlink" xlink:title="Macau Special Administrative Region" id="ABBRID0EOB" xlink:type="simple">SAR</abbrev>, China</article-title><source>Zookeys</source><day>22</day><month>7</month><year>2021</year><volume>1049</volume><fpage>79</fpage><lpage>161</lpage><pub-id pub-id-type="doi">10.3897/zookeys.1049.65558</pub-id></mixed-citation></tp:treatment-meta><tp:nomenclature><tp:taxon-name><object-id xmlns:xlink="http://www.w3.org/1999/xlink" content-type="arpha" xlink:type="simple">695CF35F-0B21-51C4-9512-62153081623A</object-id>
                  <tp:taxon-name-part taxon-name-part-type="genus" reg="Ceresium">Ceresium</tp:taxon-name-part>
                  <tp:taxon-name-part taxon-name-part-type="species" reg="elongatum">elongatum</tp:taxon-name-part>
                  <tp:taxon-name-part taxon-name-part-type="subspecies" reg="elongatum">elongatum</tp:taxon-name-part>
                </tp:taxon-name><tp:taxon-authority>Matsushita, 1933</tp:taxon-authority><xref ref-type="fig" rid="F10">Fig. 10</xref><tp:nomenclature-citation-list><tp:nomenclature-citation><tp:taxon-name>
                      <tp:taxon-name-part taxon-name-part-type="genus" reg="Ceresium">Ceresium</tp:taxon-name-part> <tp:taxon-name-part taxon-name-part-type="species" reg="elongatum">elongatum</tp:taxon-name-part></tp:taxon-name><comment>Matsushita, 1933: 301. <abbrev xmlns:xlink="http://www.w3.org/1999/xlink" xlink:title="Type Locality" id="ABBRID0EWWAI" xlink:type="simple">TL</abbrev>: Japan (Okinawa); <abbrev xmlns:xlink="http://www.w3.org/1999/xlink" xlink:title="Type Depository" id="ABBRID0E1WAI" xlink:type="simple">TD</abbrev>: <named-content xmlns:xlink="http://www.w3.org/1999/xlink" content-type="dwc:institutional_code" xlink:type="simple">EMHU</named-content></comment></tp:nomenclature-citation></tp:nomenclature-citation-list></tp:nomenclature><tp:treatment-sec sec-type="distribution" id="SECID0ECXAI"><title>Distribution.</title><p>Palaearctic Region: China (Hong Kong, Taiwan); Japan (Ryukyus) (<xref ref-type="bibr" rid="B161">Yiu 2009</xref>; <xref ref-type="bibr" rid="B89">Lin and Yang 2019</xref>; <xref ref-type="bibr" rid="B25">Danilevsky 2020</xref>).</p></tp:treatment-sec><tp:treatment-sec sec-type="Macau records" id="SECID0EUXAI"><title>Macau records.</title><p>Great Taipa, 13 May 2019, under light in ablution block, R Perissinotto &amp; L Clennell; Coloane Village, 19 May 2019, among flowers of <italic><tp:taxon-name><tp:taxon-name-part taxon-name-part-type="genus" reg="Psychotria">Psychotria</tp:taxon-name-part> <tp:taxon-name-part taxon-name-part-type="species" reg="serpens">serpens</tp:taxon-name-part></tp:taxon-name></italic>, R Perissinotto &amp; L Clennell (<named-content xmlns:xlink="http://www.w3.org/1999/xlink" content-type="dwc:institutional_code" xlink:type="simple">IZCAS</named-content>); [Guia Hill] St. Lazarus’ Parish, 1 Jun 2020 22:36, Kit Chang (<ext-link xmlns:xlink="http://www.w3.org/1999/xlink" xlink:type="simple" ext-link-type="uri" xlink:href="https://www.inaturalist.org/observations/48249964">https://www.inaturalist.org/observations/48249964</ext-link>); ibidem 2 Jun 2020, Benny Kuok (<ext-link xmlns:xlink="http://www.w3.org/1999/xlink" xlink:type="simple" ext-link-type="uri" xlink:href="https://www.inaturalist.org/observations/48308902">https://www.inaturalist.org/observations/48308902</ext-link>); [Coloane] St. Francis Xavier’s Parish, 16 May 2020 21:25, Kit Chang (<ext-link xmlns:xlink="http://www.w3.org/1999/xlink" xlink:type="simple" ext-link-type="uri" xlink:href="https://www.inaturalist.org/observations/46100618">https://www.inaturalist.org/observations/46100618</ext-link>); ibidem 24 May 2020 23:14, Kit Chang (<ext-link xmlns:xlink="http://www.w3.org/1999/xlink" xlink:type="simple" ext-link-type="uri" xlink:href="https://www.inaturalist.org/observations/47149856">https://www.inaturalist.org/observations/47149856</ext-link>).</p></tp:treatment-sec><tp:treatment-sec sec-type="remarks" id="SECID0E5YAI"><title>Remarks.</title><p>This species varies in the range of 10–14 mm in total length and 2–3 mm in maximum width. In Macau, adults appear to be active mainly during late spring, in May–June, and like those of the other species in this genus they are promptly attracted to artificial light during night-time, but are also occasionally seen during the day, hidden, and possibly feeding inside thick inflorescences. In Hong Kong, the larval stages of this species are known to develop within the wood of <italic><tp:taxon-name><tp:taxon-name-part taxon-name-part-type="genus" reg="Citrus">Citrus</tp:taxon-name-part></tp:taxon-name></italic> spp. and <italic><tp:taxon-name><tp:taxon-name-part taxon-name-part-type="genus" reg="Morus">Morus</tp:taxon-name-part> <tp:taxon-name-part taxon-name-part-type="species" reg="alba">alba</tp:taxon-name-part></tp:taxon-name></italic> (<xref ref-type="bibr" rid="B161">Yiu 2009</xref>).</p><fig id="F10" position="float" orientation="portrait"><object-id xmlns:xlink="http://www.w3.org/1999/xlink" content-type="doi" xlink:type="simple">10.3897/zookeys.1049.65558.figure10</object-id><object-id xmlns:xlink="http://www.w3.org/1999/xlink" content-type="arpha" xlink:type="simple">CEDD4716-D282-507D-988D-C6FE5DCA330E</object-id><label>Figure 10.</label><caption><p><italic><tp:taxon-name><tp:taxon-name-part taxon-name-part-type="genus" reg="Ceresium">Ceresium</tp:taxon-name-part> <tp:taxon-name-part taxon-name-part-type="species" reg="elongatum">elongatum</tp:taxon-name-part> <tp:taxon-name-part taxon-name-part-type="subspecies" reg="elongatum">elongatum</tp:taxon-name-part></tp:taxon-name></italic> Matsushita, 1933: dorsal (<bold>A</bold>) and lateral (<bold>B</bold>) views of specimens observed on Great Taipa Hill (13 May 2019) and on Guia Hill (2 Jun 2020), respectively (photographs: <bold>A</bold> LC <bold>B</bold> Benny Kuok).</p></caption><graphic xmlns:xlink="http://www.w3.org/1999/xlink" xlink:href="zookeys-1049-079-g010.jpg" position="float" orientation="portrait" xlink:type="simple" id="oo_569388.jpg"><uri content-type="original_file" xlink:type="simple">https://binary.pensoft.net/fig/569388</uri></graphic></fig></tp:treatment-sec><ref-list><ref id="B161"><mixed-citation xmlns:xlink="http://www.w3.org/1999/xlink" xlink:type="simple"><person-group><name name-style="western"><surname>Yiu</surname><given-names>V</given-names></name></person-group> (<year>2009</year>) <source>Longhorn Beetles of Hong Kong. Insect Fauna of Hong Kong, Fascicle 1.</source><publisher-name>Hong Kong Entomological Society</publisher-name>, <publisher-loc>Hong Kong</publisher-loc>, <size units="page">149 pp</size>.</mixed-citation></ref><ref id="B89"><mixed-citation xmlns:xlink="http://www.w3.org/1999/xlink" xlink:type="simple"><person-group><name name-style="western"><surname>Lin</surname><given-names>M-Y</given-names></name><name name-style="western"><surname>Yang</surname><given-names>X-K</given-names></name></person-group> (<year>2019</year>) <source>Catalogue of Chinese <tp:taxon-name><tp:taxon-name-part taxon-name-part-type="order">Coleoptera</tp:taxon-name-part></tp:taxon-name>, Vol. IX. <tp:taxon-name><tp:taxon-name-part taxon-name-part-type="superfamily">Chrysomeloidea</tp:taxon-name-part></tp:taxon-name>: <tp:taxon-name><tp:taxon-name-part taxon-name-part-type="family">Vesperidae</tp:taxon-name-part></tp:taxon-name>, <tp:taxon-name><tp:taxon-name-part taxon-name-part-type="family">Disteniidae</tp:taxon-name-part></tp:taxon-name>, <tp:taxon-name><tp:taxon-name-part taxon-name-part-type="family">Cerambycidae</tp:taxon-name-part></tp:taxon-name>.</source><publisher-name>Science Press</publisher-name>, <publisher-loc>Beijing</publisher-loc>, <size units="page">575 pp</size>.</mixed-citation></ref><ref id="B25"><mixed-citation xmlns:xlink="http://www.w3.org/1999/xlink" xlink:type="simple"><person-group><name name-style="western"><surname>Danilevsky</surname><given-names>M</given-names></name></person-group> (<year>2020</year>) Catalogue of Palaearctic <tp:taxon-name><tp:taxon-name-part taxon-name-part-type="order">Coleoptera</tp:taxon-name-part></tp:taxon-name>, Vol 6/1: <tp:taxon-name><tp:taxon-name-part taxon-name-part-type="superfamily">Chrysomeloidea</tp:taxon-name-part></tp:taxon-name> I (<tp:taxon-name><tp:taxon-name-part taxon-name-part-type="family">Vesperidae</tp:taxon-name-part></tp:taxon-name>, <tp:taxon-name><tp:taxon-name-part taxon-name-part-type="family">Disteniidae</tp:taxon-name-part></tp:taxon-name>, <tp:taxon-name><tp:taxon-name-part taxon-name-part-type="family">Cerambycidae</tp:taxon-name-part></tp:taxon-name>). Brill, Leiden/Boston, [xxii +] 712 pp. <ext-link xlink:type="simple" ext-link-type="doi" xlink:href="10.1163/9789004440333">https://doi.org/10.1163/9789004440333</ext-link></mixed-citation></ref></ref-list></tp:taxon-treatment>
