# Supplementary material for: Census of the longhorn beetles (Coleoptera, Cerambycidae and Vesperidae) of the Macau SAR, China
Source: Zookeys. 2021 Jul 22;1049:79–161. doi: 10.3897/zookeys.1049.65558 (PMC8324582; doi:10.3897/zookeys.1049.65558)
Supplement: XML Treatment for Chlorophorus macaumensis macaumensis [file zookeys.1049.65558-treatment25.xml]

<!DOCTYPE tp:taxon-treatment
  PUBLIC "-//TaxonX//DTD Taxonomic Treatment Publishing DTD v0 20100105//EN" "tax-treatment-NSO.dtd">
<tp:taxon-treatment xmlns:tp="http://www.plazi.org/taxpub"><tp:treatment-meta><kwd-group><label>Taxon classification</label><kwd><named-content xmlns:xlink="http://www.w3.org/1999/xlink" content-type="kingdom">Animalia</named-content></kwd><kwd><named-content xmlns:xlink="http://www.w3.org/1999/xlink" content-type="order">Coleoptera</named-content></kwd><kwd><named-content xmlns:xlink="http://www.w3.org/1999/xlink" content-type="family">Cerambycidae</named-content></kwd></kwd-group><mixed-citation publication-type="journal"><person-group><name><surname>Lin</surname><given-names>Mei-Ying</given-names></name><name><surname>Perissinotto</surname><given-names>Renzo</given-names></name><name><surname>Clennell</surname><given-names>Lynette</given-names></name></person-group><article-title>Census of the longhorn beetles (<tp:taxon-name><tp:taxon-name-part taxon-name-part-type="order">Coleoptera</tp:taxon-name-part></tp:taxon-name>, <tp:taxon-name><tp:taxon-name-part taxon-name-part-type="family">Cerambycidae</tp:taxon-name-part></tp:taxon-name> and <tp:taxon-name><tp:taxon-name-part taxon-name-part-type="family">Vesperidae</tp:taxon-name-part></tp:taxon-name>) of the Macau <abbrev xmlns:xlink="http://www.w3.org/1999/xlink" xlink:title="Macau Special Administrative Region" id="ABBRID0EOB" xlink:type="simple">SAR</abbrev>, China</article-title><source>Zookeys</source><day>22</day><month>7</month><year>2021</year><volume>1049</volume><fpage>79</fpage><lpage>161</lpage><pub-id pub-id-type="doi">10.3897/zookeys.1049.65558</pub-id></mixed-citation></tp:treatment-meta><tp:nomenclature><tp:taxon-name><object-id xmlns:xlink="http://www.w3.org/1999/xlink" content-type="arpha" xlink:type="simple">137E0AE2-1BF5-5898-823F-D8A079DF4818</object-id>
                  <tp:taxon-name-part taxon-name-part-type="genus" reg="Chlorophorus">Chlorophorus</tp:taxon-name-part>
                  <tp:taxon-name-part taxon-name-part-type="species" reg="macaumensis">macaumensis</tp:taxon-name-part>
                  <tp:taxon-name-part taxon-name-part-type="subspecies" reg="macaumensis">macaumensis</tp:taxon-name-part>
                </tp:taxon-name><tp:taxon-authority>(Chevrolat, 1845)</tp:taxon-authority><xref ref-type="fig" rid="F17">Fig. 17</xref><tp:nomenclature-citation-list><tp:nomenclature-citation><tp:taxon-name>
                      <tp:taxon-name-part taxon-name-part-type="genus" reg="Clytus">Clytus</tp:taxon-name-part> <tp:taxon-name-part taxon-name-part-type="species" reg="macaumensis">macaumensis</tp:taxon-name-part></tp:taxon-name><comment>Chevrolat, 1845: 98. <abbrev xmlns:xlink="http://www.w3.org/1999/xlink" xlink:title="Type Locality" id="ABBRID0EO1CI" xlink:type="simple">TL</abbrev>: China (Macau); <abbrev xmlns:xlink="http://www.w3.org/1999/xlink" xlink:title="Type Depository" id="ABBRID0ES1CI" xlink:type="simple">TD</abbrev>: <named-content xmlns:xlink="http://www.w3.org/1999/xlink" content-type="dwc:institutional_code" xlink:type="simple">NHMUK</named-content>.</comment></tp:nomenclature-citation></tp:nomenclature-citation-list></tp:nomenclature><tp:treatment-sec sec-type="distribution" id="SECID0E21CI"><title>Distribution.</title><p>Palaearctic Region: China (Guangdong, Guangxi, Hainan, Hong Kong, Hubei, Hunan, Shaanxi, Sichuan, Yunnan) (<xref ref-type="bibr" rid="B161">Yiu 2009</xref>; <xref ref-type="bibr" rid="B89">Lin and Yang 2019</xref>; <xref ref-type="bibr" rid="B25">Danilevsky 2020</xref>).</p></tp:treatment-sec><tp:treatment-sec sec-type="Macau records" id="SECID0EN2CI"><title>Macau records.</title><p>1♀, Coloane, 21 Jul 1988, Bambú, <italic><tp:taxon-name><tp:taxon-name-part taxon-name-part-type="genus" reg="Chlorophorus">Chlorophorus</tp:taxon-name-part> <tp:taxon-name-part taxon-name-part-type="species" reg="annularis">annularis</tp:taxon-name-part></tp:taxon-name></italic>, WW Pun (<abbrev xmlns:xlink="http://www.w3.org/1999/xlink" content-type="institution" xlink:title="Macau Municipal Affairs Bureau (“Collection de Instituto para os Assuntos Municipais”" id="ABBRID0E52CI" xlink:type="simple">CIAM</abbrev>); 1♀, ibidem 3 Jun 1994, <italic><tp:taxon-name><tp:taxon-name-part taxon-name-part-type="genus" reg="Chlorophorus">Chlorophorus</tp:taxon-name-part> <tp:taxon-name-part taxon-name-part-type="species" reg="annularis">annularis</tp:taxon-name-part></tp:taxon-name></italic>, WW Pun (<abbrev xmlns:xlink="http://www.w3.org/1999/xlink" content-type="institution" xlink:title="Macau Municipal Affairs Bureau (“Collection de Instituto para os Assuntos Municipais”" id="ABBRID0EO3CI" xlink:type="simple">CIAM</abbrev>); 1♂, ibidem 21 May 1999, ML Lei (<abbrev xmlns:xlink="http://www.w3.org/1999/xlink" content-type="institution" xlink:title="Macau Municipal Affairs Bureau (“Collection de Instituto para os Assuntos Municipais”" id="ABBRID0ET3CI" xlink:type="simple">CIAM</abbrev>); 1♀, ibidem 14 Jun 2001, ML Lei (<abbrev xmlns:xlink="http://www.w3.org/1999/xlink" content-type="institution" xlink:title="Macau Municipal Affairs Bureau (“Collection de Instituto para os Assuntos Municipais”" id="ABBRID0EY3CI" xlink:type="simple">CIAM</abbrev>); Coloane Village, Jun 2018, L Clennell (<abbrev xmlns:xlink="http://www.w3.org/1999/xlink" content-type="institution" xlink:title="Macau Anglican College" id="ABBRID0E43CI" xlink:type="simple">MACT</abbrev>); Little Taipa, 28 Sep 2018, on roadside vegetation, R Perissinotto &amp; L Clennell (<abbrev xmlns:xlink="http://www.w3.org/1999/xlink" content-type="institution" xlink:title="Macau Anglican College" id="ABBRID0EC4CI" xlink:type="simple">MACT</abbrev>); Coloane Village, 28 Apr 2019, R Perissinotto &amp; Clennell (<named-content xmlns:xlink="http://www.w3.org/1999/xlink" content-type="dwc:institutional_code" xlink:type="simple">IZCAS</named-content> × 2); ibidem 20 Jun 2018, L Clennell; ibidem 1 Jul 2018, L Clennell (<abbrev xmlns:xlink="http://www.w3.org/1999/xlink" content-type="institution" xlink:title="Macau Anglican College" id="ABBRID0EM4CI" xlink:type="simple">MACT</abbrev> × 2); ibidem 22 Jun 2019, L Clennell; Coloane Heights, 7 May 2020, R Perissinotto; ibidem 21 May 2020, R Perissinotto &amp; L Clennell; ibidem 12 Jun 2020, numerous on flowers of <italic><tp:taxon-name><tp:taxon-name-part taxon-name-part-type="genus" reg="Acronychia">Acronychia</tp:taxon-name-part> <tp:taxon-name-part taxon-name-part-type="species" reg="pedunculata">pedunculata</tp:taxon-name-part></tp:taxon-name></italic>, R Perissinotto &amp; L Clennell (<named-content xmlns:xlink="http://www.w3.org/1999/xlink" content-type="dwc:institutional_code" xlink:type="simple">IZCAS</named-content>); Macau, 27 May 2019, Kit Chang; ibidem 5 Jun 2019, Hannah Leung; St. Francis Xavier’s Parish [Coloane], 4 May 2019 10:51, Kit Chang (<ext-link xmlns:xlink="http://www.w3.org/1999/xlink" xlink:type="simple" ext-link-type="uri" xlink:href="https://www.inaturalist.org/observations/24501575">https://www.inaturalist.org/observations/24501575</ext-link>); ibidem 11 May 2019 15:28, Kit Chang (<ext-link xmlns:xlink="http://www.w3.org/1999/xlink" xlink:type="simple" ext-link-type="uri" xlink:href="https://www.inaturalist.org/observations/24924416">https://www.inaturalist.org/observations/24924416</ext-link>); ibidem 16 Jun 2019 15:59, Hannah Leung (<ext-link xmlns:xlink="http://www.w3.org/1999/xlink" xlink:type="simple" ext-link-type="uri" xlink:href="https://www.inaturalist.org/observations/27731211">https://www.inaturalist.org/observations/27731211</ext-link>); ibidem 24 May 2020 10:00, Kit Chang (<ext-link xmlns:xlink="http://www.w3.org/1999/xlink" xlink:type="simple" ext-link-type="uri" xlink:href="https://www.inaturalist.org/observations/47084089">https://www.inaturalist.org/observations/47084089</ext-link>); ibidem 20 Jun 2020 10:44, Kit Chang (<ext-link xmlns:xlink="http://www.w3.org/1999/xlink" xlink:type="simple" ext-link-type="uri" xlink:href="https://www.inaturalist.org/observations/50238923">https://www.inaturalist.org/observations/50238923</ext-link>); ibidem 9 May 2020 8:40, Kisu Wong (<ext-link xmlns:xlink="http://www.w3.org/1999/xlink" xlink:type="simple" ext-link-type="uri" xlink:href="https://www.inaturalist.org/observations/52141600">https://www.inaturalist.org/observations/52141600</ext-link>); ibidem 24 May 2020 11:54, Kisu Wong (<ext-link xmlns:xlink="http://www.w3.org/1999/xlink" xlink:type="simple" ext-link-type="uri" xlink:href="https://www.inaturalist.org/observations/54257986">https://www.inaturalist.org/observations/54257986</ext-link>); ibidem 21 Jun 2020 11:40, Kisu Wong (<ext-link xmlns:xlink="http://www.w3.org/1999/xlink" xlink:type="simple" ext-link-type="uri" xlink:href="https://www.inaturalist.org/observations/56481171">https://www.inaturalist.org/observations/56481171</ext-link>); ibidem 28 Jun 2020 9:30, Kisu Wong (<ext-link xmlns:xlink="http://www.w3.org/1999/xlink" xlink:type="simple" ext-link-type="uri" xlink:href="https://www.inaturalist.org/observations/56944974">https://www.inaturalist.org/observations/56944974</ext-link>); ibidem 19 Jul 2020 8:45, Kisu Wong (<ext-link xmlns:xlink="http://www.w3.org/1999/xlink" xlink:type="simple" ext-link-type="uri" xlink:href="https://www.inaturalist.org/observations/58154540">https://www.inaturalist.org/observations/58154540</ext-link>); ibidem 24 Apr 2021 11:52, Kit Chang (<ext-link xmlns:xlink="http://www.w3.org/1999/xlink" xlink:type="simple" ext-link-type="uri" xlink:href="https://www.inaturalist.org/observations/75019281">https://www.inaturalist.org/observations/75019281</ext-link>); ibidem 1 May 2021 13:12, Lynette Clennell (<ext-link xmlns:xlink="http://www.w3.org/1999/xlink" xlink:type="simple" ext-link-type="uri" xlink:href="https://www.inaturalist.org/observations/76100053">https://www.inaturalist.org/observations/76100053</ext-link>); Coloane Village, 9 May 2020 7:39, Lynette Clennell (<ext-link xmlns:xlink="http://www.w3.org/1999/xlink" xlink:type="simple" ext-link-type="uri" xlink:href="https://www.inaturalist.org/observations/55370837">https://www.inaturalist.org/observations/55370837</ext-link>); Coloane, Hác-Sá Dam, 31 May 2020 8:46, Annie Lao (<ext-link xmlns:xlink="http://www.w3.org/1999/xlink" xlink:type="simple" ext-link-type="uri" xlink:href="https://www.inaturalist.org/observations/47961012">https://www.inaturalist.org/observations/47961012</ext-link>); Taipa Pequena, 18 May 2021 11:47, Annie Lao (<ext-link xmlns:xlink="http://www.w3.org/1999/xlink" xlink:type="simple" ext-link-type="uri" xlink:href="https://www.inaturalist.org/observations/79262176">https://www.inaturalist.org/observations/79262176</ext-link>).</p></tp:treatment-sec><tp:treatment-sec sec-type="remarks" id="SECID0EMADI"><title>Remarks.</title><p>This is the only species that was found in reasonable abundance during the census, as shown by the extensive list of records above. Yet, remarkably it was not reported in the previous surveys by either <xref ref-type="bibr" rid="B36">Easton (1991</xref>, <xref ref-type="bibr" rid="B37">1992</xref>, <xref ref-type="bibr" rid="B38">1993</xref>) or <xref ref-type="bibr" rid="B135">Pun and Batalha (1997)</xref>, despite Macau representing the type locality of the original description of the species by <xref ref-type="bibr" rid="B18">Chevrolat (1845)</xref>. In Macau, adults are active during the hottest part of the day from spring till early autumn and range in total length 11–16 mm and 2.5–4 mm in maximum width. They feed on a wide variety of flowers, including <italic><tp:taxon-name><tp:taxon-name-part taxon-name-part-type="genus" reg="Acronychia">Acronychia</tp:taxon-name-part> <tp:taxon-name-part taxon-name-part-type="species" reg="pedunculata">pedunculata</tp:taxon-name-part></tp:taxon-name></italic>, <italic><tp:taxon-name><tp:taxon-name-part taxon-name-part-type="genus" reg="Elaeocarpus">Elaeocarpus</tp:taxon-name-part> <tp:taxon-name-part taxon-name-part-type="species" reg="sylvestris">sylvestris</tp:taxon-name-part></tp:taxon-name></italic>, <italic><tp:taxon-name><tp:taxon-name-part taxon-name-part-type="genus" reg="Litsea">Litsea</tp:taxon-name-part> <tp:taxon-name-part taxon-name-part-type="species" reg="glutinosa">glutinosa</tp:taxon-name-part></tp:taxon-name></italic>, <italic><tp:taxon-name><tp:taxon-name-part taxon-name-part-type="genus" reg="Mallotus">Mallotus</tp:taxon-name-part> <tp:taxon-name-part taxon-name-part-type="species" reg="paniculatus">paniculatus</tp:taxon-name-part></tp:taxon-name></italic>, <italic><tp:taxon-name><tp:taxon-name-part taxon-name-part-type="genus" reg="Paliurus">Paliurus</tp:taxon-name-part> <tp:taxon-name-part taxon-name-part-type="species" reg="spina-christi">spina-christi</tp:taxon-name-part></tp:taxon-name></italic>, <italic><tp:taxon-name><tp:taxon-name-part taxon-name-part-type="genus" reg="Psychotria">Psychotria</tp:taxon-name-part> <tp:taxon-name-part taxon-name-part-type="species" reg="serpens">serpens</tp:taxon-name-part></tp:taxon-name></italic>, <italic><tp:taxon-name><tp:taxon-name-part taxon-name-part-type="genus" reg="Dalbergia">Dalbergia</tp:taxon-name-part> <tp:taxon-name-part taxon-name-part-type="species" reg="benthamii">benthamii</tp:taxon-name-part></tp:taxon-name></italic> and <italic><tp:taxon-name><tp:taxon-name-part taxon-name-part-type="genus" reg="Syzigium">Syzigium</tp:taxon-name-part> <tp:taxon-name-part taxon-name-part-type="species" reg="buxifolium">buxifolium</tp:taxon-name-part></tp:taxon-name></italic> (RP &amp; LC pers. obs.). <xref ref-type="bibr" rid="B68">Hua (2002)</xref> reported as host plants for this species <italic><tp:taxon-name><tp:taxon-name-part taxon-name-part-type="genus" reg="Acacia">Acacia</tp:taxon-name-part> <tp:taxon-name-part taxon-name-part-type="species" reg="mearnsii">mearnsii</tp:taxon-name-part></tp:taxon-name></italic>, <italic><tp:taxon-name><tp:taxon-name-part taxon-name-part-type="genus" reg="Bambusa">Bambusa</tp:taxon-name-part> <tp:taxon-name-part taxon-name-part-type="species" reg="textilis">textilis</tp:taxon-name-part></tp:taxon-name></italic>, <italic><tp:taxon-name><tp:taxon-name-part taxon-name-part-type="genus" reg="Bauhinia">Bauhinia</tp:taxon-name-part> <tp:taxon-name-part taxon-name-part-type="species" reg="variegata">variegata</tp:taxon-name-part></tp:taxon-name></italic>, <italic><tp:taxon-name><tp:taxon-name-part taxon-name-part-type="genus" reg="Coffea">Coffea</tp:taxon-name-part></tp:taxon-name></italic> sp., <italic><tp:taxon-name><tp:taxon-name-part taxon-name-part-type="genus" reg="Cunninghamia">Cunninghamia</tp:taxon-name-part> <tp:taxon-name-part taxon-name-part-type="species" reg="lanceolata">lanceolata</tp:taxon-name-part></tp:taxon-name></italic>, <italic><tp:taxon-name><tp:taxon-name-part taxon-name-part-type="genus" reg="Pinus">Pinus</tp:taxon-name-part></tp:taxon-name></italic> sp. (branches), <italic><tp:taxon-name><tp:taxon-name-part taxon-name-part-type="genus" reg="Populus">Populus</tp:taxon-name-part></tp:taxon-name></italic> sp. and <italic><tp:taxon-name><tp:taxon-name-part taxon-name-part-type="genus" reg="Salix">Salix</tp:taxon-name-part></tp:taxon-name></italic> sp.</p><fig id="F17" position="float" orientation="portrait"><object-id xmlns:xlink="http://www.w3.org/1999/xlink" content-type="doi" xlink:type="simple">10.3897/zookeys.1049.65558.figure17</object-id><object-id xmlns:xlink="http://www.w3.org/1999/xlink" content-type="arpha" xlink:type="simple">5A28FF1E-8E43-5187-AC6B-4ECBBA3AD27B</object-id><label>Figure 17.</label><caption><p><italic><tp:taxon-name><tp:taxon-name-part taxon-name-part-type="genus" reg="Chlorophorus">Chlorophorus</tp:taxon-name-part> <tp:taxon-name-part taxon-name-part-type="species" reg="macaumensis">macaumensis</tp:taxon-name-part> <tp:taxon-name-part taxon-name-part-type="subspecies" reg="macaumensis">macaumensis</tp:taxon-name-part></tp:taxon-name></italic> (Chevrolat, 1845): dorsal (<bold>A</bold>) and lateral (<bold>B</bold>) views of specimens observed on Coloane Heights on 28 Apr 2019 and 21 May 2020, respectively (photographs: LC).</p></caption><graphic xmlns:xlink="http://www.w3.org/1999/xlink" xlink:href="zookeys-1049-079-g017.jpg" position="float" orientation="portrait" xlink:type="simple" id="oo_569395.jpg"><uri content-type="original_file" xlink:type="simple">https://binary.pensoft.net/fig/569395</uri></graphic></fig></tp:treatment-sec><ref-list><ref id="B161"><mixed-citation xmlns:xlink="http://www.w3.org/1999/xlink" xlink:type="simple"><person-group><name name-style="western"><surname>Yiu</surname><given-names>V</given-names></name></person-group> (<year>2009</year>) <source>Longhorn Beetles of Hong Kong. Insect Fauna of Hong Kong, Fascicle 1.</source><publisher-name>Hong Kong Entomological Society</publisher-name>, <publisher-loc>Hong Kong</publisher-loc>, <size units="page">149 pp</size>.</mixed-citation></ref><ref id="B89"><mixed-citation xmlns:xlink="http://www.w3.org/1999/xlink" xlink:type="simple"><person-group><name name-style="western"><surname>Lin</surname><given-names>M-Y</given-names></name><name name-style="western"><surname>Yang</surname><given-names>X-K</given-names></name></person-group> (<year>2019</year>) <source>Catalogue of Chinese <tp:taxon-name><tp:taxon-name-part taxon-name-part-type="order">Coleoptera</tp:taxon-name-part></tp:taxon-name>, Vol. IX. <tp:taxon-name><tp:taxon-name-part taxon-name-part-type="superfamily">Chrysomeloidea</tp:taxon-name-part></tp:taxon-name>: <tp:taxon-name><tp:taxon-name-part taxon-name-part-type="family">Vesperidae</tp:taxon-name-part></tp:taxon-name>, <tp:taxon-name><tp:taxon-name-part taxon-name-part-type="family">Disteniidae</tp:taxon-name-part></tp:taxon-name>, <tp:taxon-name><tp:taxon-name-part taxon-name-part-type="family">Cerambycidae</tp:taxon-name-part></tp:taxon-name>.</source><publisher-name>Science Press</publisher-name>, <publisher-loc>Beijing</publisher-loc>, <size units="page">575 pp</size>.</mixed-citation></ref><ref id="B25"><mixed-citation xmlns:xlink="http://www.w3.org/1999/xlink" xlink:type="simple"><person-group><name name-style="western"><surname>Danilevsky</surname><given-names>M</given-names></name></person-group> (<year>2020</year>) Catalogue of Palaearctic <tp:taxon-name><tp:taxon-name-part taxon-name-part-type="order">Coleoptera</tp:taxon-name-part></tp:taxon-name>, Vol 6/1: <tp:taxon-name><tp:taxon-name-part taxon-name-part-type="superfamily">Chrysomeloidea</tp:taxon-name-part></tp:taxon-name> I (<tp:taxon-name><tp:taxon-name-part taxon-name-part-type="family">Vesperidae</tp:taxon-name-part></tp:taxon-name>, <tp:taxon-name><tp:taxon-name-part taxon-name-part-type="family">Disteniidae</tp:taxon-name-part></tp:taxon-name>, <tp:taxon-name><tp:taxon-name-part taxon-name-part-type="family">Cerambycidae</tp:taxon-name-part></tp:taxon-name>). Brill, Leiden/Boston, [xxii +] 712 pp. <ext-link xlink:type="simple" ext-link-type="doi" xlink:href="10.1163/9789004440333">https://doi.org/10.1163/9789004440333</ext-link></mixed-citation></ref><ref id="B36"><mixed-citation xmlns:xlink="http://www.w3.org/1999/xlink" xlink:type="simple"><person-group><name name-style="western"><surname>Easton</surname><given-names>ER</given-names></name></person-group> (<year>1991</year>) <article-title>Annotated list of insects of Macau observed during 1989.</article-title><source>Entomological News</source><volume>102</volume>(<issue>2</issue>): <fpage>105</fpage>–<lpage>111</lpage>.</mixed-citation></ref><ref id="B37"><mixed-citation xmlns:xlink="http://www.w3.org/1999/xlink" xlink:type="simple"><person-group><name name-style="western"><surname>Easton</surname><given-names>ER</given-names></name></person-group> (<year>1992</year>) <article-title>1990 Additions to the Annotated List of the Insects of Macau.</article-title><source>Entomological News</source><volume>103</volume>(<issue>1</issue>): <fpage>30</fpage>–<lpage>36</lpage>.</mixed-citation></ref><ref id="B38"><mixed-citation xmlns:xlink="http://www.w3.org/1999/xlink" xlink:type="simple"><person-group><name name-style="western"><surname>Easton</surname><given-names>ER</given-names></name></person-group> (<year>1993</year>) <source>The insects of Macau.</source><publisher-name>University of Macau Publications Centre</publisher-name>, <publisher-loc>Macau</publisher-loc>, <size units="page">58 pp</size>.</mixed-citation></ref><ref id="B135"><mixed-citation xmlns:xlink="http://www.w3.org/1999/xlink" xlink:type="simple"><person-group><name name-style="western"><surname>Pun</surname><given-names>WW</given-names></name><name name-style="western"><surname>Batalha</surname><given-names>CD de C</given-names></name></person-group> (<year>1997</year>) <source>Manual de insectos de Macau.</source><publisher-name>Câmara Municipal das llhas</publisher-name>, <publisher-loc>Macau</publisher-loc>, <size units="page">125 pp</size>.</mixed-citation></ref><ref id="B18"><mixed-citation xmlns:xlink="http://www.w3.org/1999/xlink" xlink:type="simple"><person-group><name name-style="western"><surname>Chevrolat</surname><given-names>LAA</given-names></name></person-group> (<year>1845</year>) <article-title>Description de dix coléoptères de Chine, des environs de Macao, et provenant d’une acquisition faite chez M. Parsudaki, marchand naturaliste à Paris.</article-title><source>Revue Zoologique par la Société Cuvierienne</source><volume>8</volume>: <fpage>95</fpage>–<lpage>99</lpage>.</mixed-citation></ref><ref id="B68"><mixed-citation xmlns:xlink="http://www.w3.org/1999/xlink" xlink:type="simple"><person-group><name name-style="western"><surname>Hua</surname><given-names>L-Z</given-names></name></person-group> (<year>2002</year>) <article-title>List of Chinese Insects. Zhongshan (Sun Yat-Sen) University Press, Guangzhou.</article-title><source>List of Chinese Insects</source><volume>2</volume>: <fpage>1</fpage>–<lpage>612</lpage>.</mixed-citation></ref></ref-list></tp:taxon-treatment>
