# Supplementary material for: Census of the longhorn beetles (Coleoptera, Cerambycidae and Vesperidae) of the Macau SAR, China
Source: Zookeys. 2021 Jul 22;1049:79–161. doi: 10.3897/zookeys.1049.65558 (PMC8324582; doi:10.3897/zookeys.1049.65558)
Supplement: XML Treatment for Perissus indistinctus [file zookeys.1049.65558-treatment29.xml]

<!DOCTYPE tp:taxon-treatment
  PUBLIC "-//TaxonX//DTD Taxonomic Treatment Publishing DTD v0 20100105//EN" "tax-treatment-NSO.dtd">
<tp:taxon-treatment xmlns:tp="http://www.plazi.org/taxpub"><tp:treatment-meta><kwd-group><label>Taxon classification</label><kwd><named-content xmlns:xlink="http://www.w3.org/1999/xlink" content-type="kingdom">Animalia</named-content></kwd><kwd><named-content xmlns:xlink="http://www.w3.org/1999/xlink" content-type="order">Coleoptera</named-content></kwd><kwd><named-content xmlns:xlink="http://www.w3.org/1999/xlink" content-type="family">Cerambycidae</named-content></kwd></kwd-group><mixed-citation publication-type="journal"><person-group><name><surname>Lin</surname><given-names>Mei-Ying</given-names></name><name><surname>Perissinotto</surname><given-names>Renzo</given-names></name><name><surname>Clennell</surname><given-names>Lynette</given-names></name></person-group><article-title>Census of the longhorn beetles (<tp:taxon-name><tp:taxon-name-part taxon-name-part-type="order">Coleoptera</tp:taxon-name-part></tp:taxon-name>, <tp:taxon-name><tp:taxon-name-part taxon-name-part-type="family">Cerambycidae</tp:taxon-name-part></tp:taxon-name> and <tp:taxon-name><tp:taxon-name-part taxon-name-part-type="family">Vesperidae</tp:taxon-name-part></tp:taxon-name>) of the Macau <abbrev xmlns:xlink="http://www.w3.org/1999/xlink" xlink:title="Macau Special Administrative Region" id="ABBRID0EOB" xlink:type="simple">SAR</abbrev>, China</article-title><source>Zookeys</source><day>22</day><month>7</month><year>2021</year><volume>1049</volume><fpage>79</fpage><lpage>161</lpage><pub-id pub-id-type="doi">10.3897/zookeys.1049.65558</pub-id></mixed-citation></tp:treatment-meta><tp:nomenclature><tp:taxon-name><object-id xmlns:xlink="http://www.w3.org/1999/xlink" content-type="arpha" xlink:type="simple">6E3B6736-686C-591C-A2F8-E1ACB5AD5B8F</object-id>
                  <tp:taxon-name-part taxon-name-part-type="genus" reg="Perissus">Perissus</tp:taxon-name-part>
                  <tp:taxon-name-part taxon-name-part-type="species" reg="indistinctus">indistinctus</tp:taxon-name-part>
                </tp:taxon-name><tp:taxon-authority>Gressitt, 1940</tp:taxon-authority><xref ref-type="fig" rid="F19">Fig. 19</xref><tp:nomenclature-citation-list><tp:nomenclature-citation><tp:taxon-name>
                      <tp:taxon-name-part taxon-name-part-type="genus" reg="Perissus">Perissus</tp:taxon-name-part> <tp:taxon-name-part taxon-name-part-type="species" reg="indistinctus">indistinctus</tp:taxon-name-part></tp:taxon-name><comment>Gressitt, 1940a: 72. <abbrev xmlns:xlink="http://www.w3.org/1999/xlink" xlink:title="Type Locality" id="ABBRID0EHSDI" xlink:type="simple">TL</abbrev>: China (Hainan); <abbrev xmlns:xlink="http://www.w3.org/1999/xlink" xlink:title="Type Depository" id="ABBRID0ELSDI" xlink:type="simple">TD</abbrev>: <named-content xmlns:xlink="http://www.w3.org/1999/xlink" content-type="dwc:institutional_code" xlink:type="simple">SYSU</named-content>.</comment></tp:nomenclature-citation></tp:nomenclature-citation-list></tp:nomenclature><tp:treatment-sec sec-type="distribution" id="SECID0EUSDI"><title>Distribution.</title><p>Palaearctic Region: China (Hainan, Hong Kong) (<xref ref-type="bibr" rid="B89">Lin and Yang 2019</xref>; <xref ref-type="bibr" rid="B25">Danilevsky 2020</xref>).</p></tp:treatment-sec><tp:treatment-sec sec-type="Macau records" id="SECID0ECTDI"><title>Macau records.</title><p>Coloane Heights, A-Mà Cultural Village, 12 Jul 2020, on dead tree trunk, R Perissinotto &amp; L Clennell (<named-content xmlns:xlink="http://www.w3.org/1999/xlink" content-type="dwc:institutional_code" xlink:type="simple">IZCAS</named-content>); ibidem 19 Nov 2020, Lynette Clennell (<ext-link xmlns:xlink="http://www.w3.org/1999/xlink" xlink:type="simple" ext-link-type="uri" xlink:href="https://www.inaturalist.org/observations/65209287">https://www.inaturalist.org/observations/65209287</ext-link>) (<abbrev xmlns:xlink="http://www.w3.org/1999/xlink" content-type="institution" xlink:title="Macau Anglican College" id="ABBRID0ESTDI" xlink:type="simple">MACT</abbrev>); St. Francis Xavier’s Parish [Coloane], 15 Nov, 2020 15:48, Kit Chang (<ext-link xmlns:xlink="http://www.w3.org/1999/xlink" xlink:type="simple" ext-link-type="uri" xlink:href="https://www.inaturalist.org/observations/64929674">https://www.inaturalist.org/observations/64929674</ext-link>); ibidem 1 Apr 2021, Lynette Clennell (<ext-link xmlns:xlink="http://www.w3.org/1999/xlink" xlink:type="simple" ext-link-type="uri" xlink:href="https://www.inaturalist.org/observations/72595959">https://www.inaturalist.org/observations/72595959</ext-link>); ibidem 21 May 2021, Lynette Clennell (<ext-link xmlns:xlink="http://www.w3.org/1999/xlink" xlink:type="simple" ext-link-type="uri" xlink:href="https://www.inaturalist.org/observations/79722351">https://www.inaturalist.org/observations/79722351</ext-link>).</p></tp:treatment-sec><tp:treatment-sec sec-type="remarks" id="SECID0EGUDI"><title>Remarks.</title><p>In Macau, adult activity has been recorded from early spring till late autumn. Specimens range 7–10.5 mm in total length and 1.5–3 mm in maximum width. Adults are active during the hottest part of the day and are generally observed on dead tree branches or roots, where they crawl back and forth with extreme rapidity searching for mates and areas suitable for egg deposition. No information seems to be available in the literature on the larval food plants.</p><fig id="F19" position="float" orientation="portrait"><object-id xmlns:xlink="http://www.w3.org/1999/xlink" content-type="doi" xlink:type="simple">10.3897/zookeys.1049.65558.figure19</object-id><object-id xmlns:xlink="http://www.w3.org/1999/xlink" content-type="arpha" xlink:type="simple">6B9DD396-DB4E-5EA9-95F4-0D4A12AFA2BD</object-id><label>Figure 19.</label><caption><p><italic><tp:taxon-name><tp:taxon-name-part taxon-name-part-type="genus" reg="Perissus">Perissus</tp:taxon-name-part> <tp:taxon-name-part taxon-name-part-type="species" reg="indistinctus">indistinctus</tp:taxon-name-part></tp:taxon-name></italic> Gressitt, 1940: dorsal (<bold>A</bold>) and lateral (<bold>B</bold>) views of specimens observed on Coloane Heights on 15 Nov 2020 and 12 Jul 2020, respectively (photographs: <bold>A</bold> Kit Chang <bold>B</bold> LC).</p></caption><graphic xmlns:xlink="http://www.w3.org/1999/xlink" xlink:href="zookeys-1049-079-g019.jpg" position="float" orientation="portrait" xlink:type="simple" id="oo_569397.jpg"><uri content-type="original_file" xlink:type="simple">https://binary.pensoft.net/fig/569397</uri></graphic></fig></tp:treatment-sec><ref-list><ref id="B89"><mixed-citation xmlns:xlink="http://www.w3.org/1999/xlink" xlink:type="simple"><person-group><name name-style="western"><surname>Lin</surname><given-names>M-Y</given-names></name><name name-style="western"><surname>Yang</surname><given-names>X-K</given-names></name></person-group> (<year>2019</year>) <source>Catalogue of Chinese <tp:taxon-name><tp:taxon-name-part taxon-name-part-type="order">Coleoptera</tp:taxon-name-part></tp:taxon-name>, Vol. IX. <tp:taxon-name><tp:taxon-name-part taxon-name-part-type="superfamily">Chrysomeloidea</tp:taxon-name-part></tp:taxon-name>: <tp:taxon-name><tp:taxon-name-part taxon-name-part-type="family">Vesperidae</tp:taxon-name-part></tp:taxon-name>, <tp:taxon-name><tp:taxon-name-part taxon-name-part-type="family">Disteniidae</tp:taxon-name-part></tp:taxon-name>, <tp:taxon-name><tp:taxon-name-part taxon-name-part-type="family">Cerambycidae</tp:taxon-name-part></tp:taxon-name>.</source><publisher-name>Science Press</publisher-name>, <publisher-loc>Beijing</publisher-loc>, <size units="page">575 pp</size>.</mixed-citation></ref><ref id="B25"><mixed-citation xmlns:xlink="http://www.w3.org/1999/xlink" xlink:type="simple"><person-group><name name-style="western"><surname>Danilevsky</surname><given-names>M</given-names></name></person-group> (<year>2020</year>) Catalogue of Palaearctic <tp:taxon-name><tp:taxon-name-part taxon-name-part-type="order">Coleoptera</tp:taxon-name-part></tp:taxon-name>, Vol 6/1: <tp:taxon-name><tp:taxon-name-part taxon-name-part-type="superfamily">Chrysomeloidea</tp:taxon-name-part></tp:taxon-name> I (<tp:taxon-name><tp:taxon-name-part taxon-name-part-type="family">Vesperidae</tp:taxon-name-part></tp:taxon-name>, <tp:taxon-name><tp:taxon-name-part taxon-name-part-type="family">Disteniidae</tp:taxon-name-part></tp:taxon-name>, <tp:taxon-name><tp:taxon-name-part taxon-name-part-type="family">Cerambycidae</tp:taxon-name-part></tp:taxon-name>). Brill, Leiden/Boston, [xxii +] 712 pp. <ext-link xlink:type="simple" ext-link-type="doi" xlink:href="10.1163/9789004440333">https://doi.org/10.1163/9789004440333</ext-link></mixed-citation></ref></ref-list></tp:taxon-treatment>
