# Supplementary material for: Census of the longhorn beetles (Coleoptera, Cerambycidae and Vesperidae) of the Macau SAR, China
Source: Zookeys. 2021 Jul 22;1049:79–161. doi: 10.3897/zookeys.1049.65558 (PMC8324582; doi:10.3897/zookeys.1049.65558)
Supplement: XML Treatment for Pyrestes haematicus [file zookeys.1049.65558-treatment37.xml]

<!DOCTYPE tp:taxon-treatment
  PUBLIC "-//TaxonX//DTD Taxonomic Treatment Publishing DTD v0 20100105//EN" "tax-treatment-NSO.dtd">
<tp:taxon-treatment xmlns:tp="http://www.plazi.org/taxpub"><tp:treatment-meta><kwd-group><label>Taxon classification</label><kwd><named-content xmlns:xlink="http://www.w3.org/1999/xlink" content-type="kingdom">Animalia</named-content></kwd><kwd><named-content xmlns:xlink="http://www.w3.org/1999/xlink" content-type="order">Coleoptera</named-content></kwd><kwd><named-content xmlns:xlink="http://www.w3.org/1999/xlink" content-type="family">Cerambycidae</named-content></kwd></kwd-group><mixed-citation publication-type="journal"><person-group><name><surname>Lin</surname><given-names>Mei-Ying</given-names></name><name><surname>Perissinotto</surname><given-names>Renzo</given-names></name><name><surname>Clennell</surname><given-names>Lynette</given-names></name></person-group><article-title>Census of the longhorn beetles (<tp:taxon-name><tp:taxon-name-part taxon-name-part-type="order">Coleoptera</tp:taxon-name-part></tp:taxon-name>, <tp:taxon-name><tp:taxon-name-part taxon-name-part-type="family">Cerambycidae</tp:taxon-name-part></tp:taxon-name> and <tp:taxon-name><tp:taxon-name-part taxon-name-part-type="family">Vesperidae</tp:taxon-name-part></tp:taxon-name>) of the Macau <abbrev xmlns:xlink="http://www.w3.org/1999/xlink" xlink:title="Macau Special Administrative Region" id="ABBRID0EOB" xlink:type="simple">SAR</abbrev>, China</article-title><source>Zookeys</source><day>22</day><month>7</month><year>2021</year><volume>1049</volume><fpage>79</fpage><lpage>161</lpage><pub-id pub-id-type="doi">10.3897/zookeys.1049.65558</pub-id></mixed-citation></tp:treatment-meta><tp:nomenclature><tp:taxon-name><object-id xmlns:xlink="http://www.w3.org/1999/xlink" content-type="arpha" xlink:type="simple">2E13D4E3-1574-5058-BE7D-0FBEFADC81B2</object-id>
                  <tp:taxon-name-part taxon-name-part-type="genus" reg="Pyrestes">Pyrestes</tp:taxon-name-part>
                  <tp:taxon-name-part taxon-name-part-type="species" reg="haematicus">haematicus</tp:taxon-name-part>
                </tp:taxon-name><tp:taxon-authority>Pascoe, 1857</tp:taxon-authority><xref ref-type="fig" rid="F23">Fig. 23</xref><tp:nomenclature-citation-list><tp:nomenclature-citation><tp:taxon-name>
                      <tp:taxon-name-part taxon-name-part-type="genus" reg="Pyrestes">Pyrestes</tp:taxon-name-part> <tp:taxon-name-part taxon-name-part-type="species" reg="haematicus">haematicus</tp:taxon-name-part></tp:taxon-name><comment>Pascoe, 1857: 97. <abbrev xmlns:xlink="http://www.w3.org/1999/xlink" xlink:title="Type Locality" id="ABBRID0EBPAK" xlink:type="simple">TL</abbrev>: China (North); <abbrev xmlns:xlink="http://www.w3.org/1999/xlink" xlink:title="Type Depository" id="ABBRID0EFPAK" xlink:type="simple">TD</abbrev>: <named-content xmlns:xlink="http://www.w3.org/1999/xlink" content-type="dwc:institutional_code" xlink:type="simple">NHMUK</named-content></comment></tp:nomenclature-citation><tp:nomenclature-citation><tp:taxon-name>
                      <tp:taxon-name-part taxon-name-part-type="genus" reg="Pyrestes">Pyrestes</tp:taxon-name-part> <tp:taxon-name-part taxon-name-part-type="species" reg="cardinalis">cardinalis</tp:taxon-name-part></tp:taxon-name><comment>Pascoe, 1863: 50. <abbrev xmlns:xlink="http://www.w3.org/1999/xlink" xlink:title="Type Locality" id="ABBRID0E1PAK" xlink:type="simple">TL</abbrev>: China (Hong Kong); <abbrev xmlns:xlink="http://www.w3.org/1999/xlink" xlink:title="Type Depository" id="ABBRID0E5PAK" xlink:type="simple">TD</abbrev>: <named-content xmlns:xlink="http://www.w3.org/1999/xlink" content-type="dwc:institutional_code" xlink:type="simple">NHMUK</named-content>. Synonymised by <xref ref-type="bibr" rid="B52">Gressitt 1939</xref>: 31.</comment></tp:nomenclature-citation></tp:nomenclature-citation-list></tp:nomenclature><tp:treatment-sec sec-type="distribution" id="SECID0ELQAK"><title>Distribution.</title><p>Palaearctic Region: China (Anhui, Fujian, Guangdong, Guizhou, Hainan, Henan, Hong Kong, Hubei, Hunan, Jiangsu, Jangxi, Shaanxi, Taiwan, Yunnan, Zhejiang); North &amp; South Korea (<xref ref-type="bibr" rid="B162">Yiu and Yip 2011</xref>; <xref ref-type="bibr" rid="B89">Lin and Yang 2019</xref>; <xref ref-type="bibr" rid="B25">Danilevsky 2020</xref>).</p></tp:treatment-sec><tp:treatment-sec sec-type="Macau records" id="SECID0E4QAK"><title>Macau records.</title><p>Taipa, University of East Asia Campus, 28 March &amp; 24 April on wall of Block I building, “<italic><tp:taxon-name><tp:taxon-name-part taxon-name-part-type="genus" reg="Pyrestes">Pyrestes</tp:taxon-name-part> <tp:taxon-name-part taxon-name-part-type="species" reg="haematica">haematica</tp:taxon-name-part></tp:taxon-name></italic> Pascoe” (<xref ref-type="bibr" rid="B37">Easton 1992</xref>: 34); Coloane, Cheoc Van, 16 May 2019, perched on coastal vegetation, R Perissinotto &amp; L Clennell (<named-content xmlns:xlink="http://www.w3.org/1999/xlink" content-type="dwc:institutional_code" xlink:type="simple">IZCAS</named-content>); Coloane Heights, 18 Jun 2020, on flowers of <italic><tp:taxon-name><tp:taxon-name-part taxon-name-part-type="genus" reg="Acronychia">Acronychia</tp:taxon-name-part> <tp:taxon-name-part taxon-name-part-type="species" reg="pedunculata">pedunculata</tp:taxon-name-part></tp:taxon-name></italic> in garden, R Perissinotto &amp; L Clennell (<abbrev xmlns:xlink="http://www.w3.org/1999/xlink" content-type="institution" xlink:title="Macau Anglican College" id="ABBRID0ECSAK" xlink:type="simple">MACT</abbrev>, <named-content xmlns:xlink="http://www.w3.org/1999/xlink" content-type="dwc:institutional_code" xlink:type="simple">IZCAS</named-content>); ibidem 3 Jul 2020, on flowers of <italic><tp:taxon-name><tp:taxon-name-part taxon-name-part-type="genus" reg="Elaeocarpus">Elaeocarpus</tp:taxon-name-part> <tp:taxon-name-part taxon-name-part-type="species" reg="sylvestris">sylvestris</tp:taxon-name-part></tp:taxon-name></italic>, R Perissinotto; Coloane, 20 May 2021, Lynette Clennell (<ext-link xmlns:xlink="http://www.w3.org/1999/xlink" xlink:type="simple" ext-link-type="uri" xlink:href="https://www.inaturalist.org/observations/79506655">https://www.inaturalist.org/observations/79506655</ext-link>).</p></tp:treatment-sec><tp:treatment-sec sec-type="remarks" id="SECID0E3SAK"><title>Remarks.</title><p>In Macau, adults are active only during late spring to early summer and specimens range in total length 10–16 mm and 2–4 mm in maximum width. They feed on a variety of flowers during the hottest part of the day, including <italic><tp:taxon-name><tp:taxon-name-part taxon-name-part-type="genus" reg="Acronychia">Acronychia</tp:taxon-name-part> <tp:taxon-name-part taxon-name-part-type="species" reg="pedunculata">pedunculata</tp:taxon-name-part></tp:taxon-name></italic>, <italic><tp:taxon-name><tp:taxon-name-part taxon-name-part-type="genus" reg="Dalbergia">Dalbergia</tp:taxon-name-part> <tp:taxon-name-part taxon-name-part-type="species" reg="benthamii">benthamii</tp:taxon-name-part></tp:taxon-name></italic> and <italic><tp:taxon-name><tp:taxon-name-part taxon-name-part-type="genus" reg="Elaeocarpus">Elaeocarpus</tp:taxon-name-part> <tp:taxon-name-part taxon-name-part-type="species" reg="sylvestris">sylvestris</tp:taxon-name-part></tp:taxon-name></italic>. Known larval food plants include <italic><tp:taxon-name><tp:taxon-name-part taxon-name-part-type="genus" reg="Cinnamomum">Cinnamomum</tp:taxon-name-part> <tp:taxon-name-part taxon-name-part-type="species" reg="camphora">camphora</tp:taxon-name-part></tp:taxon-name></italic>, <italic><tp:taxon-name><tp:taxon-name-part taxon-name-part-type="genus" reg="Machilus">Machilus</tp:taxon-name-part></tp:taxon-name></italic> spp. and <italic><tp:taxon-name><tp:taxon-name-part taxon-name-part-type="genus" reg="Pueraria">Pueraria</tp:taxon-name-part> <tp:taxon-name-part taxon-name-part-type="species" reg="lobata">lobata</tp:taxon-name-part></tp:taxon-name></italic> (<xref ref-type="bibr" rid="B87">Lim et al. 2014</xref>).</p><fig id="F23" position="float" orientation="portrait"><object-id xmlns:xlink="http://www.w3.org/1999/xlink" content-type="doi" xlink:type="simple">10.3897/zookeys.1049.65558.figure23</object-id><object-id xmlns:xlink="http://www.w3.org/1999/xlink" content-type="arpha" xlink:type="simple">84032092-29D9-5D81-A4D6-C9B14135C0D4</object-id><label>Figure 23.</label><caption><p><italic><tp:taxon-name><tp:taxon-name-part taxon-name-part-type="genus" reg="Pyrestes">Pyrestes</tp:taxon-name-part> <tp:taxon-name-part taxon-name-part-type="species" reg="haematicus">haematicus</tp:taxon-name-part></tp:taxon-name></italic> Pascoe, 1857: dorsal (<bold>A</bold>) and lateral (<bold>B</bold>) views of specimens observed at Coloane, Cheoc-Van (16 May 2019) and on Coloane Heights (18 Jun 2020), respectively (photographs: LC).</p></caption><graphic xmlns:xlink="http://www.w3.org/1999/xlink" xlink:href="zookeys-1049-079-g023.jpg" position="float" orientation="portrait" xlink:type="simple" id="oo_569401.jpg"><uri content-type="original_file" xlink:type="simple">https://binary.pensoft.net/fig/569401</uri></graphic></fig></tp:treatment-sec><ref-list><ref id="B52"><mixed-citation xmlns:xlink="http://www.w3.org/1999/xlink" xlink:type="simple"><person-group><name name-style="western"><surname>Gressitt</surname><given-names>JL</given-names></name></person-group> (<year>1939</year>) <article-title>A study of the longicorn beetles of Kwangtung Province, S. China (<tp:taxon-name><tp:taxon-name-part taxon-name-part-type="order">Coleoptera</tp:taxon-name-part></tp:taxon-name>: <tp:taxon-name><tp:taxon-name-part taxon-name-part-type="family">Cerambycidae</tp:taxon-name-part></tp:taxon-name>).</article-title><source>Lingnan Science Journal</source><volume>18</volume>: <fpage>1</fpage>–<lpage>122</lpage>. [3 pls]</mixed-citation></ref><ref id="B162"><mixed-citation xmlns:xlink="http://www.w3.org/1999/xlink" xlink:type="simple"><person-group><name name-style="western"><surname>Yiu</surname><given-names>V</given-names></name><name name-style="western"><surname>Yip</surname><given-names>CH</given-names></name></person-group> (<year>2011</year>) <source>A Photographic Guide to Hong Kong Beetles, Part 1.</source><publisher-name>Hong Kong Entomological Society</publisher-name>, <publisher-loc>Hong Kong</publisher-loc>, <size units="page">152 pp</size>. [in Chinese]</mixed-citation></ref><ref id="B89"><mixed-citation xmlns:xlink="http://www.w3.org/1999/xlink" xlink:type="simple"><person-group><name name-style="western"><surname>Lin</surname><given-names>M-Y</given-names></name><name name-style="western"><surname>Yang</surname><given-names>X-K</given-names></name></person-group> (<year>2019</year>) <source>Catalogue of Chinese <tp:taxon-name><tp:taxon-name-part taxon-name-part-type="order">Coleoptera</tp:taxon-name-part></tp:taxon-name>, Vol. IX. <tp:taxon-name><tp:taxon-name-part taxon-name-part-type="superfamily">Chrysomeloidea</tp:taxon-name-part></tp:taxon-name>: <tp:taxon-name><tp:taxon-name-part taxon-name-part-type="family">Vesperidae</tp:taxon-name-part></tp:taxon-name>, <tp:taxon-name><tp:taxon-name-part taxon-name-part-type="family">Disteniidae</tp:taxon-name-part></tp:taxon-name>, <tp:taxon-name><tp:taxon-name-part taxon-name-part-type="family">Cerambycidae</tp:taxon-name-part></tp:taxon-name>.</source><publisher-name>Science Press</publisher-name>, <publisher-loc>Beijing</publisher-loc>, <size units="page">575 pp</size>.</mixed-citation></ref><ref id="B25"><mixed-citation xmlns:xlink="http://www.w3.org/1999/xlink" xlink:type="simple"><person-group><name name-style="western"><surname>Danilevsky</surname><given-names>M</given-names></name></person-group> (<year>2020</year>) Catalogue of Palaearctic <tp:taxon-name><tp:taxon-name-part taxon-name-part-type="order">Coleoptera</tp:taxon-name-part></tp:taxon-name>, Vol 6/1: <tp:taxon-name><tp:taxon-name-part taxon-name-part-type="superfamily">Chrysomeloidea</tp:taxon-name-part></tp:taxon-name> I (<tp:taxon-name><tp:taxon-name-part taxon-name-part-type="family">Vesperidae</tp:taxon-name-part></tp:taxon-name>, <tp:taxon-name><tp:taxon-name-part taxon-name-part-type="family">Disteniidae</tp:taxon-name-part></tp:taxon-name>, <tp:taxon-name><tp:taxon-name-part taxon-name-part-type="family">Cerambycidae</tp:taxon-name-part></tp:taxon-name>). Brill, Leiden/Boston, [xxii +] 712 pp. <ext-link xlink:type="simple" ext-link-type="doi" xlink:href="10.1163/9789004440333">https://doi.org/10.1163/9789004440333</ext-link></mixed-citation></ref><ref id="B37"><mixed-citation xmlns:xlink="http://www.w3.org/1999/xlink" xlink:type="simple"><person-group><name name-style="western"><surname>Easton</surname><given-names>ER</given-names></name></person-group> (<year>1992</year>) <article-title>1990 Additions to the Annotated List of the Insects of Macau.</article-title><source>Entomological News</source><volume>103</volume>(<issue>1</issue>): <fpage>30</fpage>–<lpage>36</lpage>.</mixed-citation></ref><ref id="B87"><mixed-citation xmlns:xlink="http://www.w3.org/1999/xlink" xlink:type="simple"><person-group><name name-style="western"><surname>Lim</surname><given-names>J</given-names></name><name name-style="western"><surname>Jung</surname><given-names>S-Y</given-names></name><name name-style="western"><surname>Lim</surname><given-names>J-S</given-names></name><name name-style="western"><surname>Jang</surname><given-names>J</given-names></name><name name-style="western"><surname>Kim</surname><given-names>K-M</given-names></name><name name-style="western"><surname>Lee</surname><given-names>Y-M</given-names></name><name name-style="western"><surname>Lee</surname><given-names>B-W</given-names></name></person-group> (<year>2014</year>) <article-title>A Review of Host Plants of <tp:taxon-name><tp:taxon-name-part taxon-name-part-type="family">Cerambycidae</tp:taxon-name-part></tp:taxon-name> (<tp:taxon-name><tp:taxon-name-part taxon-name-part-type="order">Coleoptera</tp:taxon-name-part></tp:taxon-name>: <tp:taxon-name><tp:taxon-name-part taxon-name-part-type="superfamily">Chrysomeloidea</tp:taxon-name-part></tp:taxon-name>) with new Host Records for Fourteen Cerambycids, Including the Asian Longhorn Beetle (<italic><tp:taxon-name><tp:taxon-name-part taxon-name-part-type="genus">Anoplophora</tp:taxon-name-part> <tp:taxon-name-part taxon-name-part-type="species">glabripennis</tp:taxon-name-part></tp:taxon-name></italic> Motschulsky), in Korea.</article-title><source>Korean Journal of Applied Entomology</source><volume>53</volume>(<issue>2</issue>): <fpage>111</fpage>–<lpage>133</lpage>. <ext-link xlink:type="simple" ext-link-type="doi" xlink:href="10.5656/KSAE.2013.11.1.061">https://doi.org/10.5656/KSAE.2013.11.1.061</ext-link></mixed-citation></ref></ref-list></tp:taxon-treatment>
