# Supplementary material for: Census of the longhorn beetles (Coleoptera, Cerambycidae and Vesperidae) of the Macau SAR, China
Source: Zookeys. 2021 Jul 22;1049:79–161. doi: 10.3897/zookeys.1049.65558 (PMC8324582; doi:10.3897/zookeys.1049.65558)
Supplement: XML Treatment for Apomecyna saltator [file zookeys.1049.65558-treatment46.xml]

<!DOCTYPE tp:taxon-treatment
  PUBLIC "-//TaxonX//DTD Taxonomic Treatment Publishing DTD v0 20100105//EN" "tax-treatment-NSO.dtd">
<tp:taxon-treatment xmlns:tp="http://www.plazi.org/taxpub"><tp:treatment-meta><kwd-group><label>Taxon classification</label><kwd><named-content xmlns:xlink="http://www.w3.org/1999/xlink" content-type="kingdom">Animalia</named-content></kwd><kwd><named-content xmlns:xlink="http://www.w3.org/1999/xlink" content-type="order">Coleoptera</named-content></kwd><kwd><named-content xmlns:xlink="http://www.w3.org/1999/xlink" content-type="family">Cerambycidae</named-content></kwd></kwd-group><mixed-citation publication-type="journal"><person-group><name><surname>Lin</surname><given-names>Mei-Ying</given-names></name><name><surname>Perissinotto</surname><given-names>Renzo</given-names></name><name><surname>Clennell</surname><given-names>Lynette</given-names></name></person-group><article-title>Census of the longhorn beetles (<tp:taxon-name><tp:taxon-name-part taxon-name-part-type="order">Coleoptera</tp:taxon-name-part></tp:taxon-name>, <tp:taxon-name><tp:taxon-name-part taxon-name-part-type="family">Cerambycidae</tp:taxon-name-part></tp:taxon-name> and <tp:taxon-name><tp:taxon-name-part taxon-name-part-type="family">Vesperidae</tp:taxon-name-part></tp:taxon-name>) of the Macau <abbrev xmlns:xlink="http://www.w3.org/1999/xlink" xlink:title="Macau Special Administrative Region" id="ABBRID0EOB" xlink:type="simple">SAR</abbrev>, China</article-title><source>Zookeys</source><day>22</day><month>7</month><year>2021</year><volume>1049</volume><fpage>79</fpage><lpage>161</lpage><pub-id pub-id-type="doi">10.3897/zookeys.1049.65558</pub-id></mixed-citation></tp:treatment-meta><tp:nomenclature><tp:taxon-name><object-id xmlns:xlink="http://www.w3.org/1999/xlink" content-type="arpha" xlink:type="simple">982301B3-F0D8-55A6-ACA4-97E83FB665C2</object-id>
                  <tp:taxon-name-part taxon-name-part-type="genus" reg="Apomecyna">Apomecyna</tp:taxon-name-part>
                  <tp:taxon-name-part taxon-name-part-type="species" reg="saltator">saltator</tp:taxon-name-part>
                </tp:taxon-name><tp:taxon-authority>(Fabricius, 1787)</tp:taxon-authority><xref ref-type="fig" rid="F28">Fig. 28</xref><tp:nomenclature-citation-list><tp:nomenclature-citation><tp:taxon-name>
                      <tp:taxon-name-part taxon-name-part-type="genus" reg="Lamia">Lamia</tp:taxon-name-part> <tp:taxon-name-part taxon-name-part-type="species" reg="saltator">saltator</tp:taxon-name-part></tp:taxon-name><comment>Fabricius, 1787: 141. <abbrev xmlns:xlink="http://www.w3.org/1999/xlink" xlink:title="Type Locality" id="ABBRID0ECGCK" xlink:type="simple">TL</abbrev>: Unknown; <abbrev xmlns:xlink="http://www.w3.org/1999/xlink" xlink:title="Type Depository" id="ABBRID0EGGCK" xlink:type="simple">TD</abbrev>: <named-content xmlns:xlink="http://www.w3.org/1999/xlink" content-type="dwc:institutional_code" xlink:type="simple">ZMUC</named-content>.</comment></tp:nomenclature-citation></tp:nomenclature-citation-list></tp:nomenclature><tp:treatment-sec sec-type="distribution" id="SECID0EPGCK"><title>Distribution.</title><p>Palaearctic Region: China (Fujian, Guangdong, Guangxi, Guizhou, Hainan, Hong Kong, Hubei, Hunan, Jangsu, Jiangxi, Shaanxi, Sichuan, Taiwan, Yunnan, Zhejiang); India (Arunachal Pradesh, Himachal Pradesh); Pakistan; Nepal (<xref ref-type="bibr" rid="B161">Yiu 2009</xref>; <xref ref-type="bibr" rid="B89">Lin and Yang 2019</xref>; <xref ref-type="bibr" rid="B25">Danilevsky 2020</xref>). Oriental Region: India; Laos; Vietnam (<xref ref-type="bibr" rid="B68">Hua 2002</xref>; <xref ref-type="bibr" rid="B75">Kumawat et al. 2015</xref>).</p></tp:treatment-sec><tp:treatment-sec sec-type="Macau records" id="SECID0EJHCK"><title>Macau records.</title><p>Great Taipa, 29 Apr 2019, on mosquito trap, R Perissinotto &amp; L Clennell (<named-content xmlns:xlink="http://www.w3.org/1999/xlink" content-type="dwc:institutional_code" xlink:type="simple">IZCAS</named-content>); Coloane Village, 31 May 2020, under light in ablution block, R Perissinotto &amp; Lynette Clennell; St. Francis Xavier’s Parish [Coloane], 9 Jun 2020 2:38, Kit Chang (<ext-link xmlns:xlink="http://www.w3.org/1999/xlink" xlink:type="simple" ext-link-type="uri" xlink:href="https://www.inaturalist.org/observations/49012866">https://www.inaturalist.org/observations/49012866</ext-link>); ibidem 12 Jun 2020 23:50, Kisu Wong (<ext-link xmlns:xlink="http://www.w3.org/1999/xlink" xlink:type="simple" ext-link-type="uri" xlink:href="https://www.inaturalist.org/observations/55504513">https://www.inaturalist.org/observations/55504513</ext-link>).</p></tp:treatment-sec><tp:treatment-sec sec-type="remarks" id="SECID0E5HCK"><title>Remarks.</title><p>In Macau, adults have so far been recorded only in late spring and range in total length 10–12 mm and 3–4.5 mm in maximum width. In nearby Hong Kong, however, they have been observed throughout the summer and there larval food plants include <italic><tp:taxon-name><tp:taxon-name-part taxon-name-part-type="genus" reg="Cucurbita">Cucurbita</tp:taxon-name-part> <tp:taxon-name-part taxon-name-part-type="species" reg="moschata">moschata</tp:taxon-name-part></tp:taxon-name></italic>, <italic><tp:taxon-name><tp:taxon-name-part taxon-name-part-type="genus" reg="Benincasa">Benincasa</tp:taxon-name-part> <tp:taxon-name-part taxon-name-part-type="species" reg="hispida">hispida</tp:taxon-name-part></tp:taxon-name></italic>, <italic><tp:taxon-name><tp:taxon-name-part taxon-name-part-type="genus" reg="Luffa">Luffa</tp:taxon-name-part> <tp:taxon-name-part taxon-name-part-type="species" reg="acutangula">acutangula</tp:taxon-name-part></tp:taxon-name></italic> and <italic><tp:taxon-name><tp:taxon-name-part taxon-name-part-type="genus" reg="Lagenaria">Lagenaria</tp:taxon-name-part> <tp:taxon-name-part taxon-name-part-type="species" reg="siceraria">siceraria</tp:taxon-name-part></tp:taxon-name></italic> (<xref ref-type="bibr" rid="B161">Yiu 2009</xref>). Elsewhere, larvae have also been found boring into stems of <italic><tp:taxon-name><tp:taxon-name-part taxon-name-part-type="genus" reg="Coccinia">Coccinia</tp:taxon-name-part> <tp:taxon-name-part taxon-name-part-type="species" reg="indica">indica</tp:taxon-name-part></tp:taxon-name></italic>, <italic><tp:taxon-name><tp:taxon-name-part taxon-name-part-type="genus" reg="Luffa">Luffa</tp:taxon-name-part> <tp:taxon-name-part taxon-name-part-type="species" reg="aegyptiaca">aegyptiaca</tp:taxon-name-part></tp:taxon-name></italic> and <italic><tp:taxon-name><tp:taxon-name-part taxon-name-part-type="genus" reg="Trichosanthes">Trichosanthes</tp:taxon-name-part> <tp:taxon-name-part taxon-name-part-type="species" reg="cucumerina">cucumerina</tp:taxon-name-part></tp:taxon-name></italic> (<xref ref-type="bibr" rid="B8">Beeson 1941</xref>; <xref ref-type="bibr" rid="B104">Nair 1975</xref>; <xref ref-type="bibr" rid="B26">David and Ramamurthy 2012</xref>; <xref ref-type="bibr" rid="B75">Kumawat et al. 2015</xref>).</p><fig id="F28" position="float" orientation="portrait"><object-id xmlns:xlink="http://www.w3.org/1999/xlink" content-type="doi" xlink:type="simple">10.3897/zookeys.1049.65558.figure28</object-id><object-id xmlns:xlink="http://www.w3.org/1999/xlink" content-type="arpha" xlink:type="simple">68732F15-1B8E-5215-870C-D043299A740A</object-id><label>Figure 28.</label><caption><p><italic><tp:taxon-name><tp:taxon-name-part taxon-name-part-type="genus" reg="Apomecyna">Apomecyna</tp:taxon-name-part> <tp:taxon-name-part taxon-name-part-type="species" reg="saltator">saltator</tp:taxon-name-part></tp:taxon-name></italic> (Fabricius, 1787): dorsal (<bold>A</bold>) and lateral (<bold>B</bold>) views of specimen observed at Coloane Village on 31 May 2020 (photographs: LC).</p></caption><graphic xmlns:xlink="http://www.w3.org/1999/xlink" xlink:href="zookeys-1049-079-g028.jpg" position="float" orientation="portrait" xlink:type="simple" id="oo_569406.jpg"><uri content-type="original_file" xlink:type="simple">https://binary.pensoft.net/fig/569406</uri></graphic></fig></tp:treatment-sec><ref-list><ref id="B161"><mixed-citation xmlns:xlink="http://www.w3.org/1999/xlink" xlink:type="simple"><person-group><name name-style="western"><surname>Yiu</surname><given-names>V</given-names></name></person-group> (<year>2009</year>) <source>Longhorn Beetles of Hong Kong. Insect Fauna of Hong Kong, Fascicle 1.</source><publisher-name>Hong Kong Entomological Society</publisher-name>, <publisher-loc>Hong Kong</publisher-loc>, <size units="page">149 pp</size>.</mixed-citation></ref><ref id="B89"><mixed-citation xmlns:xlink="http://www.w3.org/1999/xlink" xlink:type="simple"><person-group><name name-style="western"><surname>Lin</surname><given-names>M-Y</given-names></name><name name-style="western"><surname>Yang</surname><given-names>X-K</given-names></name></person-group> (<year>2019</year>) <source>Catalogue of Chinese <tp:taxon-name><tp:taxon-name-part taxon-name-part-type="order">Coleoptera</tp:taxon-name-part></tp:taxon-name>, Vol. IX. <tp:taxon-name><tp:taxon-name-part taxon-name-part-type="superfamily">Chrysomeloidea</tp:taxon-name-part></tp:taxon-name>: <tp:taxon-name><tp:taxon-name-part taxon-name-part-type="family">Vesperidae</tp:taxon-name-part></tp:taxon-name>, <tp:taxon-name><tp:taxon-name-part taxon-name-part-type="family">Disteniidae</tp:taxon-name-part></tp:taxon-name>, <tp:taxon-name><tp:taxon-name-part taxon-name-part-type="family">Cerambycidae</tp:taxon-name-part></tp:taxon-name>.</source><publisher-name>Science Press</publisher-name>, <publisher-loc>Beijing</publisher-loc>, <size units="page">575 pp</size>.</mixed-citation></ref><ref id="B25"><mixed-citation xmlns:xlink="http://www.w3.org/1999/xlink" xlink:type="simple"><person-group><name name-style="western"><surname>Danilevsky</surname><given-names>M</given-names></name></person-group> (<year>2020</year>) Catalogue of Palaearctic <tp:taxon-name><tp:taxon-name-part taxon-name-part-type="order">Coleoptera</tp:taxon-name-part></tp:taxon-name>, Vol 6/1: <tp:taxon-name><tp:taxon-name-part taxon-name-part-type="superfamily">Chrysomeloidea</tp:taxon-name-part></tp:taxon-name> I (<tp:taxon-name><tp:taxon-name-part taxon-name-part-type="family">Vesperidae</tp:taxon-name-part></tp:taxon-name>, <tp:taxon-name><tp:taxon-name-part taxon-name-part-type="family">Disteniidae</tp:taxon-name-part></tp:taxon-name>, <tp:taxon-name><tp:taxon-name-part taxon-name-part-type="family">Cerambycidae</tp:taxon-name-part></tp:taxon-name>). Brill, Leiden/Boston, [xxii +] 712 pp. <ext-link xlink:type="simple" ext-link-type="doi" xlink:href="10.1163/9789004440333">https://doi.org/10.1163/9789004440333</ext-link></mixed-citation></ref><ref id="B68"><mixed-citation xmlns:xlink="http://www.w3.org/1999/xlink" xlink:type="simple"><person-group><name name-style="western"><surname>Hua</surname><given-names>L-Z</given-names></name></person-group> (<year>2002</year>) <article-title>List of Chinese Insects. Zhongshan (Sun Yat-Sen) University Press, Guangzhou.</article-title><source>List of Chinese Insects</source><volume>2</volume>: <fpage>1</fpage>–<lpage>612</lpage>.</mixed-citation></ref><ref id="B75"><mixed-citation xmlns:xlink="http://www.w3.org/1999/xlink" xlink:type="simple"><person-group><name name-style="western"><surname>Kumawat</surname><given-names>MM</given-names></name><name name-style="western"><surname>Mamocha Singh</surname><given-names>K</given-names></name><name name-style="western"><surname>Ramamurthy</surname><given-names>VV</given-names></name></person-group> (<year>2015</year>) <article-title>A checklist of the Long-horned Beetles (<tp:taxon-name><tp:taxon-name-part taxon-name-part-type="order">Coleoptera</tp:taxon-name-part></tp:taxon-name>: <tp:taxon-name><tp:taxon-name-part taxon-name-part-type="family">Cerambycidae</tp:taxon-name-part></tp:taxon-name>) of Arunachal Pradesh, northeastern India with several new reports.</article-title><source>Journal of Threatened Taxa</source><volume>7</volume>(<issue>12</issue>): <fpage>7879</fpage>–<lpage>7901</lpage>. <ext-link xlink:type="simple" ext-link-type="doi" xlink:href="10.11609/JoTT.o4007.7879-901">https://doi.org/10.11609/JoTT.o4007.7879-901</ext-link></mixed-citation></ref><ref id="B8"><mixed-citation xmlns:xlink="http://www.w3.org/1999/xlink" xlink:type="simple"><person-group><name name-style="western"><surname>Beeson</surname><given-names>CFC</given-names></name></person-group> (<year>1941</year>) The Ecology and Control of Forest Insects of India and the Adjoining Countries. Government of India Publication, Vasant Press, Dehradun, [xiii +] 1007 pp.</mixed-citation></ref><ref id="B104"><mixed-citation xmlns:xlink="http://www.w3.org/1999/xlink" xlink:type="simple"><person-group><name name-style="western"><surname>Nair</surname><given-names>MRGK</given-names></name></person-group> (<year>1975</year>) <source>Insects and Mites of crops in India.</source><publisher-name>Publication and Information Division</publisher-name>, <publisher-loc>Indian Council of Agricultural Research, New Delhi</publisher-loc>, <size units="page">408 pp</size>.</mixed-citation></ref><ref id="B26"><mixed-citation xmlns:xlink="http://www.w3.org/1999/xlink" xlink:type="simple"><person-group><name name-style="western"><surname>David</surname><given-names>BV</given-names></name><name name-style="western"><surname>Ramamurthy</surname><given-names>VV</given-names></name></person-group> (<year>2012</year>) <source>Elements of Economic Entomology.</source><publisher-name>Namrutha Publications</publisher-name>, <publisher-loc>Chennai, India</publisher-loc>, <size units="page">390 pp</size>.</mixed-citation></ref></ref-list></tp:taxon-treatment>
