# Supplementary material for: Census of the longhorn beetles (Coleoptera, Cerambycidae and Vesperidae) of the Macau SAR, China
Source: Zookeys. 2021 Jul 22;1049:79–161. doi: 10.3897/zookeys.1049.65558 (PMC8324582; doi:10.3897/zookeys.1049.65558)
Supplement: XML Treatment for Ropica dorsalis [file zookeys.1049.65558-treatment48.xml]

<!DOCTYPE tp:taxon-treatment
  PUBLIC "-//TaxonX//DTD Taxonomic Treatment Publishing DTD v0 20100105//EN" "tax-treatment-NSO.dtd">
<tp:taxon-treatment xmlns:tp="http://www.plazi.org/taxpub"><tp:treatment-meta><kwd-group><label>Taxon classification</label><kwd><named-content xmlns:xlink="http://www.w3.org/1999/xlink" content-type="kingdom">Animalia</named-content></kwd><kwd><named-content xmlns:xlink="http://www.w3.org/1999/xlink" content-type="order">Coleoptera</named-content></kwd><kwd><named-content xmlns:xlink="http://www.w3.org/1999/xlink" content-type="family">Cerambycidae</named-content></kwd></kwd-group><mixed-citation publication-type="journal"><person-group><name><surname>Lin</surname><given-names>Mei-Ying</given-names></name><name><surname>Perissinotto</surname><given-names>Renzo</given-names></name><name><surname>Clennell</surname><given-names>Lynette</given-names></name></person-group><article-title>Census of the longhorn beetles (<tp:taxon-name><tp:taxon-name-part taxon-name-part-type="order">Coleoptera</tp:taxon-name-part></tp:taxon-name>, <tp:taxon-name><tp:taxon-name-part taxon-name-part-type="family">Cerambycidae</tp:taxon-name-part></tp:taxon-name> and <tp:taxon-name><tp:taxon-name-part taxon-name-part-type="family">Vesperidae</tp:taxon-name-part></tp:taxon-name>) of the Macau <abbrev xmlns:xlink="http://www.w3.org/1999/xlink" xlink:title="Macau Special Administrative Region" id="ABBRID0EOB" xlink:type="simple">SAR</abbrev>, China</article-title><source>Zookeys</source><day>22</day><month>7</month><year>2021</year><volume>1049</volume><fpage>79</fpage><lpage>161</lpage><pub-id pub-id-type="doi">10.3897/zookeys.1049.65558</pub-id></mixed-citation></tp:treatment-meta><tp:nomenclature><tp:taxon-name><object-id xmlns:xlink="http://www.w3.org/1999/xlink" content-type="arpha" xlink:type="simple">B6C46FDC-A478-5822-BDB1-F8014FB8407A</object-id>
                  <tp:taxon-name-part taxon-name-part-type="genus" reg="Ropica">Ropica</tp:taxon-name-part>
                  <tp:taxon-name-part taxon-name-part-type="species" reg="dorsalis">dorsalis</tp:taxon-name-part>
                </tp:taxon-name><tp:taxon-authority>Schwarzer, 1925</tp:taxon-authority><xref ref-type="fig" rid="F29">Fig. 29</xref><tp:nomenclature-citation-list><tp:nomenclature-citation><tp:taxon-name>
                      <tp:taxon-name-part taxon-name-part-type="genus" reg="Ropica">Ropica</tp:taxon-name-part> <tp:taxon-name-part taxon-name-part-type="species" reg="formosana">formosana</tp:taxon-name-part> <tp:taxon-name-part taxon-name-part-type="infraspecific-rank">var.</tp:taxon-name-part> <tp:taxon-name-part taxon-name-part-type="variety" reg="dorsalis">dorsalis</tp:taxon-name-part></tp:taxon-name><comment>Schwarzer, 1925b: 145. <abbrev xmlns:xlink="http://www.w3.org/1999/xlink" xlink:title="Type Locality" id="ABBRID0EPPCK" xlink:type="simple">TL</abbrev>: China (Taiwan); <abbrev xmlns:xlink="http://www.w3.org/1999/xlink" xlink:title="Type Depository" id="ABBRID0ETPCK" xlink:type="simple">TD</abbrev>: <named-content xmlns:xlink="http://www.w3.org/1999/xlink" content-type="dwc:institutional_code" xlink:type="simple">SFNF</named-content></comment></tp:nomenclature-citation></tp:nomenclature-citation-list></tp:nomenclature><tp:treatment-sec sec-type="distribution" id="SECID0E2PCK"><title>Distribution.</title><p>Palaearctic Region: China (Guangdong, Guangxi, Hainan, Hong Kong, Hunan, Jiangsu, Shanghai, Taiwan, Zhejiang); Japan, Nepal (<xref ref-type="bibr" rid="B60">Hayashi 1972</xref>, <xref ref-type="bibr" rid="B61">1982</xref>; <xref ref-type="bibr" rid="B84">Lazarev and Murzin 2019</xref>; <xref ref-type="bibr" rid="B89">Lin and Yang 2019</xref>). Oriental Region: India; Laos; Vietnam (<xref ref-type="bibr" rid="B83">Lazarev 2019</xref>; <xref ref-type="bibr" rid="B89">Lin and Yang 2019</xref>).</p></tp:treatment-sec><tp:treatment-sec sec-type="Macau records" id="SECID0EZQCK"><title>Macau records.</title><p>1♀, Cotai Ecological Zone, 1<sup>st</sup> zone, 14 Oct 2015, leg. Feng-Long Jia (<named-content xmlns:xlink="http://www.w3.org/1999/xlink" content-type="dwc:institutional_code" xlink:type="simple">SYSU</named-content>); 1♂, ibidem 7 Apr 2018, leg. Wei-Cai Xie (<named-content xmlns:xlink="http://www.w3.org/1999/xlink" content-type="dwc:institutional_code" xlink:type="simple">SYSU</named-content>); Great Taipa, 7 May 2019, on wall in ablution block, R Perissinotto &amp; L Clennell (<named-content xmlns:xlink="http://www.w3.org/1999/xlink" content-type="dwc:institutional_code" xlink:type="simple">IZCAS</named-content>); ibidem 12 May 2021, Lynette Clennell (<ext-link xmlns:xlink="http://www.w3.org/1999/xlink" xlink:type="simple" ext-link-type="uri" xlink:href="https://www.inaturalist.org/observations/78523371">https://www.inaturalist.org/observations/78523371</ext-link>); St. Francis Xavier’s Parish [Coloane], 30 Apr 2021, Lynette Clennell (<ext-link xmlns:xlink="http://www.w3.org/1999/xlink" xlink:type="simple" ext-link-type="uri" xlink:href="https://www.inaturalist.org/observations/76108157">https://www.inaturalist.org/observations/76108157</ext-link>).</p></tp:treatment-sec><tp:treatment-sec sec-type="remarks" id="SECID0E1RCK"><title>Remarks.</title><p>Macau specimens exhibit a total length of 6.0–6.5 mm and a maximum width of 2.0–2.5 mm. The species is nocturnal and attracted to artificial lights. In the past, it has been misidentified and confused with <italic><tp:taxon-name><tp:taxon-name-part taxon-name-part-type="genus" reg="Ropica">R.</tp:taxon-name-part> <tp:taxon-name-part taxon-name-part-type="species" reg="honesta">honesta</tp:taxon-name-part></tp:taxon-name></italic> (<xref ref-type="bibr" rid="B68">Hua 2002</xref>; <xref ref-type="bibr" rid="B21">Chou 2004</xref>, <xref ref-type="bibr" rid="B22">2008</xref>; <xref ref-type="bibr" rid="B161">Yiu 2009</xref>), with consequent mix up of their respective distribution records (<xref ref-type="bibr" rid="B68">Hua 2002</xref>; <xref ref-type="bibr" rid="B89">Lin and Yang 2019</xref>). According to <xref ref-type="bibr" rid="B56">Gressitt (1951)</xref>, <italic><tp:taxon-name><tp:taxon-name-part taxon-name-part-type="genus" reg="Cucumis">Cucumis</tp:taxon-name-part> <tp:taxon-name-part taxon-name-part-type="species" reg="sativus">sativus</tp:taxon-name-part></tp:taxon-name></italic> is among its host plants and in Hong Kong larvae have been found boring into stems of <italic><tp:taxon-name><tp:taxon-name-part taxon-name-part-type="genus" reg="Cucumis">Cucumis</tp:taxon-name-part> <tp:taxon-name-part taxon-name-part-type="species" reg="melo">melo</tp:taxon-name-part></tp:taxon-name></italic> (<xref ref-type="bibr" rid="B161">Yiu 2009</xref>).</p><fig id="F29" position="float" orientation="portrait"><object-id xmlns:xlink="http://www.w3.org/1999/xlink" content-type="doi" xlink:type="simple">10.3897/zookeys.1049.65558.figure29</object-id><object-id xmlns:xlink="http://www.w3.org/1999/xlink" content-type="arpha" xlink:type="simple">6FB64767-4A86-542D-9105-9A5776DDB216</object-id><label>Figure 29.</label><caption><p><italic><tp:taxon-name><tp:taxon-name-part taxon-name-part-type="genus" reg="Ropica">Ropica</tp:taxon-name-part> <tp:taxon-name-part taxon-name-part-type="species" reg="dorsalis">dorsalis</tp:taxon-name-part></tp:taxon-name></italic> Schwarzer, 1925: dorsal (<bold>A</bold>) and lateral (<bold>B</bold>) views of specimens observed on Great Taipa Hill on 7 May 2019 and at Coloane Village on 30 Apr 2021, respectively (photographs: LC).</p></caption><graphic xmlns:xlink="http://www.w3.org/1999/xlink" xlink:href="zookeys-1049-079-g029.jpg" position="float" orientation="portrait" xlink:type="simple" id="oo_569407.jpg"><uri content-type="original_file" xlink:type="simple">https://binary.pensoft.net/fig/569407</uri></graphic></fig></tp:treatment-sec><ref-list><ref id="B60"><mixed-citation xmlns:xlink="http://www.w3.org/1999/xlink" xlink:type="simple"><person-group><name name-style="western"><surname>Hayashi</surname><given-names>M</given-names></name></person-group> (<year>1972</year>) Studies on <tp:taxon-name><tp:taxon-name-part taxon-name-part-type="family">Cerambycidae</tp:taxon-name-part></tp:taxon-name> from Japan and its Adjacent Regions (Col.), XIX. The Entomological Review of Japan 24(1/2): 25–41. <ext-link xlink:type="simple" ext-link-type="uri" xlink:href="http://coleoptera.sakura.ne.jp/ERJ/ERJ24-1972.pdf">http://coleoptera.sakura.ne.jp/ERJ/ERJ24-1972.pdf</ext-link></mixed-citation></ref><ref id="B61"><mixed-citation xmlns:xlink="http://www.w3.org/1999/xlink" xlink:type="simple"><person-group><name name-style="western"><surname>Hayashi</surname><given-names>M</given-names></name></person-group> (<year>1982</year>) <article-title>On Some <tp:taxon-name><tp:taxon-name-part taxon-name-part-type="family">Cerambycidae</tp:taxon-name-part></tp:taxon-name> from Hong Kong (<tp:taxon-name><tp:taxon-name-part taxon-name-part-type="order">Coleoptera</tp:taxon-name-part></tp:taxon-name>).</article-title><source>The Entomological Review of Japan</source><volume>37</volume>(<issue>1</issue>): <fpage>71</fpage>–<lpage>74</lpage>. [pl. 2] <ext-link xlink:type="simple" ext-link-type="uri" xlink:href="http://coleoptera.sakura.ne.jp/ERJ/ERJ37(1)1982.pdf">http://coleoptera.sakura.ne.jp/ERJ/ERJ37(1)1982.pdf</ext-link></mixed-citation></ref><ref id="B84"><mixed-citation xmlns:xlink="http://www.w3.org/1999/xlink" xlink:type="simple"><person-group><name name-style="western"><surname>Lazarev</surname><given-names>MA</given-names></name><name name-style="western"><surname>Murzin</surname><given-names>SV</given-names></name></person-group> (<year>2019</year>) <article-title>Catalogue of Nepal Longhorn beetles (<tp:taxon-name><tp:taxon-name-part taxon-name-part-type="order">Coleoptera</tp:taxon-name-part></tp:taxon-name>, <tp:taxon-name><tp:taxon-name-part taxon-name-part-type="family">Cerambycidae</tp:taxon-name-part></tp:taxon-name>).</article-title><source>Humanity Space-International Almanac</source><volume>8</volume>(<issue>6</issue>): <fpage>746</fpage>–<lpage>868</lpage>. <ext-link xlink:type="simple" ext-link-type="uri" xlink:href="https://www.zin.ru/animalia/coleoptera/pdf/lazarev_murzin_2019_catalogue_nepal_cerambycidae.pdf">https://www.zin.ru/animalia/coleoptera/pdf/lazarev_murzin_2019_catalogue_nepal_cerambycidae.pdf</ext-link></mixed-citation></ref><ref id="B89"><mixed-citation xmlns:xlink="http://www.w3.org/1999/xlink" xlink:type="simple"><person-group><name name-style="western"><surname>Lin</surname><given-names>M-Y</given-names></name><name name-style="western"><surname>Yang</surname><given-names>X-K</given-names></name></person-group> (<year>2019</year>) <source>Catalogue of Chinese <tp:taxon-name><tp:taxon-name-part taxon-name-part-type="order">Coleoptera</tp:taxon-name-part></tp:taxon-name>, Vol. IX. <tp:taxon-name><tp:taxon-name-part taxon-name-part-type="superfamily">Chrysomeloidea</tp:taxon-name-part></tp:taxon-name>: <tp:taxon-name><tp:taxon-name-part taxon-name-part-type="family">Vesperidae</tp:taxon-name-part></tp:taxon-name>, <tp:taxon-name><tp:taxon-name-part taxon-name-part-type="family">Disteniidae</tp:taxon-name-part></tp:taxon-name>, <tp:taxon-name><tp:taxon-name-part taxon-name-part-type="family">Cerambycidae</tp:taxon-name-part></tp:taxon-name>.</source><publisher-name>Science Press</publisher-name>, <publisher-loc>Beijing</publisher-loc>, <size units="page">575 pp</size>.</mixed-citation></ref><ref id="B83"><mixed-citation xmlns:xlink="http://www.w3.org/1999/xlink" xlink:type="simple"><person-group><name name-style="western"><surname>Lazarev</surname><given-names>MA</given-names></name></person-group> (<year>2019</year>) <article-title>Catalogue of Bhutan Longhorn beetles (<tp:taxon-name><tp:taxon-name-part taxon-name-part-type="order">Coleoptera</tp:taxon-name-part></tp:taxon-name>, <tp:taxon-name><tp:taxon-name-part taxon-name-part-type="family">Cerambycidae</tp:taxon-name-part></tp:taxon-name>).</article-title><source>Humanity Space-International Almanac</source><volume>8</volume>(<issue>2</issue>): <fpage>141</fpage>–<lpage>198</lpage>.</mixed-citation></ref><ref id="B68"><mixed-citation xmlns:xlink="http://www.w3.org/1999/xlink" xlink:type="simple"><person-group><name name-style="western"><surname>Hua</surname><given-names>L-Z</given-names></name></person-group> (<year>2002</year>) <article-title>List of Chinese Insects. Zhongshan (Sun Yat-Sen) University Press, Guangzhou.</article-title><source>List of Chinese Insects</source><volume>2</volume>: <fpage>1</fpage>–<lpage>612</lpage>.</mixed-citation></ref><ref id="B21"><mixed-citation xmlns:xlink="http://www.w3.org/1999/xlink" xlink:type="simple"><person-group><name name-style="western"><surname>Chou</surname><given-names>W-I</given-names></name></person-group> (<year>2004</year>) <source>The Atlas of Taiwanese <tp:taxon-name><tp:taxon-name-part taxon-name-part-type="family">Cerambycidae</tp:taxon-name-part></tp:taxon-name>.</source><publisher-name>Owl Publishing House</publisher-name>, <publisher-loc>Taipei</publisher-loc>, <size units="page">408 pp</size>.</mixed-citation></ref><ref id="B22"><mixed-citation xmlns:xlink="http://www.w3.org/1999/xlink" xlink:type="simple"><person-group><name name-style="western"><surname>Chou</surname><given-names>W-I</given-names></name></person-group> (<year>2008</year>) <source>The Atlas of Taiwanese <tp:taxon-name><tp:taxon-name-part taxon-name-part-type="family">Cerambycidae</tp:taxon-name-part></tp:taxon-name> (second edition).</source><publisher-name>Owl Publishing House</publisher-name>, <publisher-loc>Taipei</publisher-loc>, <size units="page">408 pp</size>.</mixed-citation></ref><ref id="B161"><mixed-citation xmlns:xlink="http://www.w3.org/1999/xlink" xlink:type="simple"><person-group><name name-style="western"><surname>Yiu</surname><given-names>V</given-names></name></person-group> (<year>2009</year>) <source>Longhorn Beetles of Hong Kong. Insect Fauna of Hong Kong, Fascicle 1.</source><publisher-name>Hong Kong Entomological Society</publisher-name>, <publisher-loc>Hong Kong</publisher-loc>, <size units="page">149 pp</size>.</mixed-citation></ref><ref id="B56"><mixed-citation xmlns:xlink="http://www.w3.org/1999/xlink" xlink:type="simple"><person-group><name name-style="western"><surname>Gressitt</surname><given-names>JL</given-names></name></person-group> (<year>1951</year>) <article-title>Longicorn beetles of China.</article-title><source><tp:taxon-name><tp:taxon-name-part taxon-name-part-type="superfamily">Longicornia</tp:taxon-name-part></tp:taxon-name></source><volume>2</volume>: <fpage>1</fpage>–<lpage>667</lpage>.</mixed-citation></ref></ref-list></tp:taxon-treatment>
