# Supplementary material for: Census of the longhorn beetles (Coleoptera, Cerambycidae and Vesperidae) of the Macau SAR, China
Source: Zookeys. 2021 Jul 22;1049:79–161. doi: 10.3897/zookeys.1049.65558 (PMC8324582; doi:10.3897/zookeys.1049.65558)
Supplement: XML Treatment for Batocera rubus rubus [file zookeys.1049.65558-treatment53.xml]

<!DOCTYPE tp:taxon-treatment
  PUBLIC "-//TaxonX//DTD Taxonomic Treatment Publishing DTD v0 20100105//EN" "tax-treatment-NSO.dtd">
<tp:taxon-treatment xmlns:tp="http://www.plazi.org/taxpub"><tp:treatment-meta><kwd-group><label>Taxon classification</label><kwd><named-content xmlns:xlink="http://www.w3.org/1999/xlink" content-type="kingdom">Animalia</named-content></kwd><kwd><named-content xmlns:xlink="http://www.w3.org/1999/xlink" content-type="order">Coleoptera</named-content></kwd><kwd><named-content xmlns:xlink="http://www.w3.org/1999/xlink" content-type="family">Cerambycidae</named-content></kwd></kwd-group><mixed-citation publication-type="journal"><person-group><name><surname>Lin</surname><given-names>Mei-Ying</given-names></name><name><surname>Perissinotto</surname><given-names>Renzo</given-names></name><name><surname>Clennell</surname><given-names>Lynette</given-names></name></person-group><article-title>Census of the longhorn beetles (<tp:taxon-name><tp:taxon-name-part taxon-name-part-type="order">Coleoptera</tp:taxon-name-part></tp:taxon-name>, <tp:taxon-name><tp:taxon-name-part taxon-name-part-type="family">Cerambycidae</tp:taxon-name-part></tp:taxon-name> and <tp:taxon-name><tp:taxon-name-part taxon-name-part-type="family">Vesperidae</tp:taxon-name-part></tp:taxon-name>) of the Macau <abbrev xmlns:xlink="http://www.w3.org/1999/xlink" xlink:title="Macau Special Administrative Region" id="ABBRID0EOB" xlink:type="simple">SAR</abbrev>, China</article-title><source>Zookeys</source><day>22</day><month>7</month><year>2021</year><volume>1049</volume><fpage>79</fpage><lpage>161</lpage><pub-id pub-id-type="doi">10.3897/zookeys.1049.65558</pub-id></mixed-citation></tp:treatment-meta><tp:nomenclature><tp:taxon-name><object-id xmlns:xlink="http://www.w3.org/1999/xlink" content-type="arpha" xlink:type="simple">3565921E-7568-5C4C-87AD-C10D5FFE56DF</object-id>
                  <tp:taxon-name-part taxon-name-part-type="genus" reg="Batocera">Batocera</tp:taxon-name-part>
                  <tp:taxon-name-part taxon-name-part-type="species" reg="rubus">rubus</tp:taxon-name-part>
                  <tp:taxon-name-part taxon-name-part-type="subspecies" reg="rubus">rubus</tp:taxon-name-part>
                </tp:taxon-name><tp:taxon-authority>(Linnaeus, 1758)</tp:taxon-authority><xref ref-type="fig" rid="F32">Fig. 32</xref><tp:nomenclature-citation-list><tp:nomenclature-citation><tp:taxon-name>
                      <tp:taxon-name-part taxon-name-part-type="genus" reg="Cerambyx">Cerambyx</tp:taxon-name-part> <tp:taxon-name-part taxon-name-part-type="species" reg="rubus">rubus</tp:taxon-name-part></tp:taxon-name><comment>Linnaeus, 1758: 390. <abbrev xmlns:xlink="http://www.w3.org/1999/xlink" xlink:title="Type Locality" id="ABBRID0E4DDK" xlink:type="simple">TL</abbrev>: India; <abbrev xmlns:xlink="http://www.w3.org/1999/xlink" xlink:title="Type Depository" id="ABBRID0EBEDK" xlink:type="simple">TD</abbrev>: Unknown</comment></tp:nomenclature-citation></tp:nomenclature-citation-list></tp:nomenclature><tp:treatment-sec sec-type="distribution" id="SECID0EFEDK"><title>Distribution.</title><p>Palaearctic Region: China (Fujian, Guangdong, Guangxi, Guizhou, Hainan, Hong Kong, Shaanxi, Shanxi, Sichuan, Taiwan, Yunnan, Zhejiang); India (Arunachal Pradesh, Uttarakhand); Japan (Ryukyus); Nepal; Pakistan; Saudi Arabia; Turkey (<xref ref-type="bibr" rid="B161">Yiu 2009</xref>; <xref ref-type="bibr" rid="B89">Lin and Yang 2019</xref>; <xref ref-type="bibr" rid="B25">Danilevsky 2020</xref>). Oriental Region: India; Indonesia (Lesser Sunda Islands, Borneo-Kalimantan, Sumatra); Laos; Malaysia (Malayan Peninsula, Sarawak, Sabah); Myanmar; Thailand, Vietnam (<xref ref-type="bibr" rid="B75">Kumawat et al. 2015</xref>).</p><fig id="F32" position="float" orientation="portrait"><object-id xmlns:xlink="http://www.w3.org/1999/xlink" content-type="doi" xlink:type="simple">10.3897/zookeys.1049.65558.figure32</object-id><object-id xmlns:xlink="http://www.w3.org/1999/xlink" content-type="arpha" xlink:type="simple">CB0D4377-07ED-54F7-91E2-5B5E0554DC67</object-id><label>Figure 32.</label><caption><p><italic><tp:taxon-name><tp:taxon-name-part taxon-name-part-type="genus" reg="Batocera">Batocera</tp:taxon-name-part> <tp:taxon-name-part taxon-name-part-type="species" reg="rubus">rubus</tp:taxon-name-part> <tp:taxon-name-part taxon-name-part-type="subspecies" reg="rubus">rubus</tp:taxon-name-part></tp:taxon-name></italic> (Linnaeus, 1758): dorsal (<bold>A</bold>) and lateral (<bold>B</bold>) views of specimens observed on Little Taipa Hill (23 Apr 2019) and Coloane Village (2 Jul 2020), respectively (photographs: LC).</p></caption><graphic xmlns:xlink="http://www.w3.org/1999/xlink" xlink:href="zookeys-1049-079-g032.jpg" position="float" orientation="portrait" xlink:type="simple" id="oo_569410.jpg"><uri content-type="original_file" xlink:type="simple">https://binary.pensoft.net/fig/569410</uri></graphic></fig></tp:treatment-sec><tp:treatment-sec sec-type="Macau records" id="SECID0E2FDK"><title>Macau records.</title><p>Taipa, University of East Asia Campus, 6 July 1991, on Block I (<xref ref-type="bibr" rid="B36">Easton 1991</xref>: 110; <xref ref-type="bibr" rid="B38">1993</xref>: 46); Macau, University of East Asia, no data, ER Easton leg (<abbrev xmlns:xlink="http://www.w3.org/1999/xlink" content-type="institution" xlink:title="University of Macau" id="ABBRID0EJGDK" xlink:type="simple">UMEC</abbrev>); no data, “<italic><tp:taxon-name><tp:taxon-name-part taxon-name-part-type="genus" reg="Batocera">Batocera</tp:taxon-name-part> <tp:taxon-name-part taxon-name-part-type="species" reg="rubus">rubus</tp:taxon-name-part></tp:taxon-name></italic> (Linnaeus), 榕八星天牛32 mm ” (<xref ref-type="bibr" rid="B135">Pun and Batalha 1997</xref>: 64, fig. 97); 1♂, Coloane, 3 Sep 1993, F Macedo, <italic><tp:taxon-name><tp:taxon-name-part taxon-name-part-type="genus" reg="Batocera">Batocera</tp:taxon-name-part> <tp:taxon-name-part taxon-name-part-type="species" reg="rubus">rubus</tp:taxon-name-part></tp:taxon-name></italic> (<abbrev xmlns:xlink="http://www.w3.org/1999/xlink" content-type="institution" xlink:title="Macau Municipal Affairs Bureau (“Collection de Instituto para os Assuntos Municipais”" id="ABBRID0EIHDK" xlink:type="simple">CIAM</abbrev>); 1♂, ibidem 31 May 2000, CN Chan (<abbrev xmlns:xlink="http://www.w3.org/1999/xlink" content-type="institution" xlink:title="Macau Municipal Affairs Bureau (“Collection de Instituto para os Assuntos Municipais”" id="ABBRID0ENHDK" xlink:type="simple">CIAM</abbrev>); 1♀, ibidem 11 Oct 2002, KW Ho (<abbrev xmlns:xlink="http://www.w3.org/1999/xlink" content-type="institution" xlink:title="Macau Municipal Affairs Bureau (“Collection de Instituto para os Assuntos Municipais”" id="ABBRID0ESHDK" xlink:type="simple">CIAM</abbrev>); 1♀, Macau, 7 Sep 1997, SV Lam (<abbrev xmlns:xlink="http://www.w3.org/1999/xlink" content-type="institution" xlink:title="Macau Municipal Affairs Bureau (“Collection de Instituto para os Assuntos Municipais”" id="ABBRID0EXHDK" xlink:type="simple">CIAM</abbrev>); 1♂, No data, <italic><tp:taxon-name><tp:taxon-name-part taxon-name-part-type="genus" reg="Batocera">Batocera</tp:taxon-name-part> <tp:taxon-name-part taxon-name-part-type="species" reg="rubus">rubus</tp:taxon-name-part></tp:taxon-name></italic> (<abbrev xmlns:xlink="http://www.w3.org/1999/xlink" content-type="institution" xlink:title="Macau Municipal Affairs Bureau (“Collection de Instituto para os Assuntos Municipais”" id="ABBRID0EHIDK" xlink:type="simple">CIAM</abbrev>); Little Taipa, 23 Apr 2019, at monument spotlight, R Perissinotto &amp; L Clennell (<named-content xmlns:xlink="http://www.w3.org/1999/xlink" content-type="dwc:institutional_code" xlink:type="simple">IZCAS</named-content>); ibidem 26 Apr 2019, R Perissinotto; ibidem 13 May 2019, R Perissinotto &amp; L Clennell (<named-content xmlns:xlink="http://www.w3.org/1999/xlink" content-type="dwc:institutional_code" xlink:type="simple">IZCAS</named-content>); Great Taipa, 8 May 2019, under spotlight, R Perissinotto; Macau, 11 May 2019 (Daisy Li); Coloane Village, 24 Apr 2020, under spotlight outside prison building, R Perissinotto; ibidem 18 May 2020, on trunk of <italic><tp:taxon-name><tp:taxon-name-part taxon-name-part-type="genus" reg="Ficus">Ficus</tp:taxon-name-part> <tp:taxon-name-part taxon-name-part-type="species" reg="rumphii">rumphii</tp:taxon-name-part></tp:taxon-name></italic>, R Perissinotto; ibidem 12 Jun 2020, R Perissinotto; ibidem 7 Jul 2020, R Perissinotto; Coloane, Cheoc Van, 6 Jul 2019, dead on ground, Lynette Clennell (<abbrev xmlns:xlink="http://www.w3.org/1999/xlink" content-type="institution" xlink:title="Macau Anglican College" id="ABBRID0EBJDK" xlink:type="simple">MACT</abbrev>); Great Taipa, 28 Aug 2019, R Perissinotto &amp; L Clennell (<abbrev xmlns:xlink="http://www.w3.org/1999/xlink" content-type="institution" xlink:title="Macau Anglican College" id="ABBRID0EGJDK" xlink:type="simple">MACT</abbrev>); Guia Hill Municipal Park, 31 Jul 2017 22:41, Eric Kwan (<ext-link xmlns:xlink="http://www.w3.org/1999/xlink" xlink:type="simple" ext-link-type="uri" xlink:href="https://www.inaturalist.org/observations/23090665">https://www.inaturalist.org/observations/23090665</ext-link>); Macau, St Lazarus Parish, 5 Nov 2016 21:09, Kisu Wong (<ext-link xmlns:xlink="http://www.w3.org/1999/xlink" xlink:type="simple" ext-link-type="uri" xlink:href="https://www.inaturalist.org/observations/23851435">https://www.inaturalist.org/observations/23851435</ext-link>); Little Taipa Hill, 3 May 2019 10:11, Eric Kwan (<ext-link xmlns:xlink="http://www.w3.org/1999/xlink" xlink:type="simple" ext-link-type="uri" xlink:href="https://www.inaturalist.org/observations/24446612">https://www.inaturalist.org/observations/24446612</ext-link>); Taipa, Northeast Road, 23 May 2020 22:53, Eric Kwan (<ext-link xmlns:xlink="http://www.w3.org/1999/xlink" xlink:type="simple" ext-link-type="uri" xlink:href="https://www.inaturalist.org/observations/47008047">https://www.inaturalist.org/observations/47008047</ext-link>); Taipa, Qitan Highway, 28 May 2020 21:52, Eric Kwan (<ext-link xmlns:xlink="http://www.w3.org/1999/xlink" xlink:type="simple" ext-link-type="uri" xlink:href="https://www.inaturalist.org/observations/47699538">https://www.inaturalist.org/observations/47699538</ext-link>); St. Francis Xavier’s Parish [Coloane], 30 May 2020 1:21, Kit Chang (<ext-link xmlns:xlink="http://www.w3.org/1999/xlink" xlink:type="simple" ext-link-type="uri" xlink:href="https://www.inaturalist.org/observations/47765481">https://www.inaturalist.org/observations/47765481</ext-link>); ibidem 7 Jun 2020 20:58, Kisu Wong (<ext-link xmlns:xlink="http://www.w3.org/1999/xlink" xlink:type="simple" ext-link-type="uri" xlink:href="https://www.inaturalist.org/observations/55385398">https://www.inaturalist.org/observations/55385398</ext-link>); Coloane, Tin Hau Temple, 13 Jun 2020 00:35, Benny Kuok (<ext-link xmlns:xlink="http://www.w3.org/1999/xlink" xlink:type="simple" ext-link-type="uri" xlink:href="https://www.inaturalist.org/observations/49416193">https://www.inaturalist.org/observations/49416193</ext-link>); Coloane Heights Road, 18 Jun 2020 21:53, Kelvin Joshua Che (<ext-link xmlns:xlink="http://www.w3.org/1999/xlink" xlink:type="simple" ext-link-type="uri" xlink:href="https://www.inaturalist.org/observations/50051088">https://www.inaturalist.org/observations/50051088</ext-link>).</p></tp:treatment-sec><tp:treatment-sec sec-type="remarks" id="SECID0EYKDK"><title>Remarks.</title><p>This is the largest longhorn beetle encountered in the Macau <abbrev xmlns:xlink="http://www.w3.org/1999/xlink" xlink:title="Macau Special Administrative Region" id="ABBRID0E5KDK" xlink:type="simple">SAR</abbrev> during the current census, attaining a total length of 24–36 mm and a maximum width of 8–11 mm. Adults are active from late spring till mid-autumn, both during the day and night. The larvae burrow in a wide variety of forest trees, including <italic><tp:taxon-name><tp:taxon-name-part taxon-name-part-type="genus" reg="Artocarpus">Artocarpus</tp:taxon-name-part> <tp:taxon-name-part taxon-name-part-type="species" reg="heterophyllus">heterophyllus</tp:taxon-name-part></tp:taxon-name></italic>, <italic><tp:taxon-name><tp:taxon-name-part taxon-name-part-type="genus" reg="Careya">Careya</tp:taxon-name-part> <tp:taxon-name-part taxon-name-part-type="species" reg="arborea">arborea</tp:taxon-name-part></tp:taxon-name></italic>, <italic><tp:taxon-name><tp:taxon-name-part taxon-name-part-type="genus" reg="Ficus">Ficus</tp:taxon-name-part></tp:taxon-name></italic> spp. and <italic><tp:taxon-name><tp:taxon-name-part taxon-name-part-type="genus" reg="Mangifera">Mangifera</tp:taxon-name-part></tp:taxon-name></italic> spp., from India through southeast Asia and south China, including Hong Kong (<xref ref-type="bibr" rid="B36">Easton 1991</xref>; <xref ref-type="bibr" rid="B75">Kumawat et al. 2015</xref>).</p></tp:treatment-sec><ref-list><ref id="B161"><mixed-citation xmlns:xlink="http://www.w3.org/1999/xlink" xlink:type="simple"><person-group><name name-style="western"><surname>Yiu</surname><given-names>V</given-names></name></person-group> (<year>2009</year>) <source>Longhorn Beetles of Hong Kong. Insect Fauna of Hong Kong, Fascicle 1.</source><publisher-name>Hong Kong Entomological Society</publisher-name>, <publisher-loc>Hong Kong</publisher-loc>, <size units="page">149 pp</size>.</mixed-citation></ref><ref id="B89"><mixed-citation xmlns:xlink="http://www.w3.org/1999/xlink" xlink:type="simple"><person-group><name name-style="western"><surname>Lin</surname><given-names>M-Y</given-names></name><name name-style="western"><surname>Yang</surname><given-names>X-K</given-names></name></person-group> (<year>2019</year>) <source>Catalogue of Chinese <tp:taxon-name><tp:taxon-name-part taxon-name-part-type="order">Coleoptera</tp:taxon-name-part></tp:taxon-name>, Vol. IX. <tp:taxon-name><tp:taxon-name-part taxon-name-part-type="superfamily">Chrysomeloidea</tp:taxon-name-part></tp:taxon-name>: <tp:taxon-name><tp:taxon-name-part taxon-name-part-type="family">Vesperidae</tp:taxon-name-part></tp:taxon-name>, <tp:taxon-name><tp:taxon-name-part taxon-name-part-type="family">Disteniidae</tp:taxon-name-part></tp:taxon-name>, <tp:taxon-name><tp:taxon-name-part taxon-name-part-type="family">Cerambycidae</tp:taxon-name-part></tp:taxon-name>.</source><publisher-name>Science Press</publisher-name>, <publisher-loc>Beijing</publisher-loc>, <size units="page">575 pp</size>.</mixed-citation></ref><ref id="B25"><mixed-citation xmlns:xlink="http://www.w3.org/1999/xlink" xlink:type="simple"><person-group><name name-style="western"><surname>Danilevsky</surname><given-names>M</given-names></name></person-group> (<year>2020</year>) Catalogue of Palaearctic <tp:taxon-name><tp:taxon-name-part taxon-name-part-type="order">Coleoptera</tp:taxon-name-part></tp:taxon-name>, Vol 6/1: <tp:taxon-name><tp:taxon-name-part taxon-name-part-type="superfamily">Chrysomeloidea</tp:taxon-name-part></tp:taxon-name> I (<tp:taxon-name><tp:taxon-name-part taxon-name-part-type="family">Vesperidae</tp:taxon-name-part></tp:taxon-name>, <tp:taxon-name><tp:taxon-name-part taxon-name-part-type="family">Disteniidae</tp:taxon-name-part></tp:taxon-name>, <tp:taxon-name><tp:taxon-name-part taxon-name-part-type="family">Cerambycidae</tp:taxon-name-part></tp:taxon-name>). Brill, Leiden/Boston, [xxii +] 712 pp. <ext-link xlink:type="simple" ext-link-type="doi" xlink:href="10.1163/9789004440333">https://doi.org/10.1163/9789004440333</ext-link></mixed-citation></ref><ref id="B75"><mixed-citation xmlns:xlink="http://www.w3.org/1999/xlink" xlink:type="simple"><person-group><name name-style="western"><surname>Kumawat</surname><given-names>MM</given-names></name><name name-style="western"><surname>Mamocha Singh</surname><given-names>K</given-names></name><name name-style="western"><surname>Ramamurthy</surname><given-names>VV</given-names></name></person-group> (<year>2015</year>) <article-title>A checklist of the Long-horned Beetles (<tp:taxon-name><tp:taxon-name-part taxon-name-part-type="order">Coleoptera</tp:taxon-name-part></tp:taxon-name>: <tp:taxon-name><tp:taxon-name-part taxon-name-part-type="family">Cerambycidae</tp:taxon-name-part></tp:taxon-name>) of Arunachal Pradesh, northeastern India with several new reports.</article-title><source>Journal of Threatened Taxa</source><volume>7</volume>(<issue>12</issue>): <fpage>7879</fpage>–<lpage>7901</lpage>. <ext-link xlink:type="simple" ext-link-type="doi" xlink:href="10.11609/JoTT.o4007.7879-901">https://doi.org/10.11609/JoTT.o4007.7879-901</ext-link></mixed-citation></ref><ref id="B36"><mixed-citation xmlns:xlink="http://www.w3.org/1999/xlink" xlink:type="simple"><person-group><name name-style="western"><surname>Easton</surname><given-names>ER</given-names></name></person-group> (<year>1991</year>) <article-title>Annotated list of insects of Macau observed during 1989.</article-title><source>Entomological News</source><volume>102</volume>(<issue>2</issue>): <fpage>105</fpage>–<lpage>111</lpage>.</mixed-citation></ref><ref id="B38"><mixed-citation xmlns:xlink="http://www.w3.org/1999/xlink" xlink:type="simple"><person-group><name name-style="western"><surname>Easton</surname><given-names>ER</given-names></name></person-group> (<year>1993</year>) <source>The insects of Macau.</source><publisher-name>University of Macau Publications Centre</publisher-name>, <publisher-loc>Macau</publisher-loc>, <size units="page">58 pp</size>.</mixed-citation></ref><ref id="B135"><mixed-citation xmlns:xlink="http://www.w3.org/1999/xlink" xlink:type="simple"><person-group><name name-style="western"><surname>Pun</surname><given-names>WW</given-names></name><name name-style="western"><surname>Batalha</surname><given-names>CD de C</given-names></name></person-group> (<year>1997</year>) <source>Manual de insectos de Macau.</source><publisher-name>Câmara Municipal das llhas</publisher-name>, <publisher-loc>Macau</publisher-loc>, <size units="page">125 pp</size>.</mixed-citation></ref></ref-list></tp:taxon-treatment>
