# Supplementary material for: Census of the longhorn beetles (Coleoptera, Cerambycidae and Vesperidae) of the Macau SAR, China
Source: Zookeys. 2021 Jul 22;1049:79–161. doi: 10.3897/zookeys.1049.65558 (PMC8324582; doi:10.3897/zookeys.1049.65558)
Supplement: XML Treatment for Olenecamptus [file zookeys.1049.65558-treatment60.xml]

<!DOCTYPE tp:taxon-treatment
  PUBLIC "-//TaxonX//DTD Taxonomic Treatment Publishing DTD v0 20100105//EN" "tax-treatment-NSO.dtd">
<tp:taxon-treatment xmlns:tp="http://www.plazi.org/taxpub"><tp:treatment-meta><kwd-group><label>Taxon classification</label><kwd><named-content xmlns:xlink="http://www.w3.org/1999/xlink" content-type="kingdom">Animalia</named-content></kwd><kwd><named-content xmlns:xlink="http://www.w3.org/1999/xlink" content-type="order">Coleoptera</named-content></kwd><kwd><named-content xmlns:xlink="http://www.w3.org/1999/xlink" content-type="family">Cerambycidae</named-content></kwd></kwd-group><mixed-citation publication-type="journal"><person-group><name><surname>Lin</surname><given-names>Mei-Ying</given-names></name><name><surname>Perissinotto</surname><given-names>Renzo</given-names></name><name><surname>Clennell</surname><given-names>Lynette</given-names></name></person-group><article-title>Census of the longhorn beetles (<tp:taxon-name><tp:taxon-name-part taxon-name-part-type="order">Coleoptera</tp:taxon-name-part></tp:taxon-name>, <tp:taxon-name><tp:taxon-name-part taxon-name-part-type="family">Cerambycidae</tp:taxon-name-part></tp:taxon-name> and <tp:taxon-name><tp:taxon-name-part taxon-name-part-type="family">Vesperidae</tp:taxon-name-part></tp:taxon-name>) of the Macau <abbrev xmlns:xlink="http://www.w3.org/1999/xlink" xlink:title="Macau Special Administrative Region" id="ABBRID0EOB" xlink:type="simple">SAR</abbrev>, China</article-title><source>Zookeys</source><day>22</day><month>7</month><year>2021</year><volume>1049</volume><fpage>79</fpage><lpage>161</lpage><pub-id pub-id-type="doi">10.3897/zookeys.1049.65558</pub-id></mixed-citation></tp:treatment-meta><tp:nomenclature><label>Genus</label><tp:taxon-name><object-id xmlns:xlink="http://www.w3.org/1999/xlink" content-type="arpha" xlink:type="simple">F151B911-9E08-5275-80AA-DB48478C8204</object-id>
                  <tp:taxon-name-part taxon-name-part-type="genus" reg="Olenecamptus">Olenecamptus</tp:taxon-name-part>
                </tp:taxon-name><tp:taxon-authority>Chevrolat, 1835: 134.</tp:taxon-authority></tp:nomenclature><tp:treatment-sec sec-type="type species" id="SECID0ESBEK"><title>Type species.</title><p><italic><tp:taxon-name><tp:taxon-name-part taxon-name-part-type="genus" reg="Olenecamptus">Olenecamptus</tp:taxon-name-part> <tp:taxon-name-part taxon-name-part-type="species" reg="serratus">serratus</tp:taxon-name-part></tp:taxon-name></italic> Chevrolat, 1835 (= <italic><tp:taxon-name><tp:taxon-name-part taxon-name-part-type="genus" reg="Saperda">Saperda</tp:taxon-name-part> <tp:taxon-name-part taxon-name-part-type="species" reg="biloba">biloba</tp:taxon-name-part></tp:taxon-name></italic> Fabricius, 1801).</p></tp:treatment-sec></tp:taxon-treatment>
