# Supplementary material for: Census of the longhorn beetles (Coleoptera, Cerambycidae and Vesperidae) of the Macau SAR, China
Source: Zookeys. 2021 Jul 22;1049:79–161. doi: 10.3897/zookeys.1049.65558 (PMC8324582; doi:10.3897/zookeys.1049.65558)
Supplement: XML Treatment for Olenecamptus taiwanus [file zookeys.1049.65558-treatment61.xml]

<!DOCTYPE tp:taxon-treatment
  PUBLIC "-//TaxonX//DTD Taxonomic Treatment Publishing DTD v0 20100105//EN" "tax-treatment-NSO.dtd">
<tp:taxon-treatment xmlns:tp="http://www.plazi.org/taxpub"><tp:treatment-meta><kwd-group><label>Taxon classification</label><kwd><named-content xmlns:xlink="http://www.w3.org/1999/xlink" content-type="kingdom">Animalia</named-content></kwd><kwd><named-content xmlns:xlink="http://www.w3.org/1999/xlink" content-type="order">Coleoptera</named-content></kwd><kwd><named-content xmlns:xlink="http://www.w3.org/1999/xlink" content-type="family">Cerambycidae</named-content></kwd></kwd-group><mixed-citation publication-type="journal"><person-group><name><surname>Lin</surname><given-names>Mei-Ying</given-names></name><name><surname>Perissinotto</surname><given-names>Renzo</given-names></name><name><surname>Clennell</surname><given-names>Lynette</given-names></name></person-group><article-title>Census of the longhorn beetles (<tp:taxon-name><tp:taxon-name-part taxon-name-part-type="order">Coleoptera</tp:taxon-name-part></tp:taxon-name>, <tp:taxon-name><tp:taxon-name-part taxon-name-part-type="family">Cerambycidae</tp:taxon-name-part></tp:taxon-name> and <tp:taxon-name><tp:taxon-name-part taxon-name-part-type="family">Vesperidae</tp:taxon-name-part></tp:taxon-name>) of the Macau <abbrev xmlns:xlink="http://www.w3.org/1999/xlink" xlink:title="Macau Special Administrative Region" id="ABBRID0EOB" xlink:type="simple">SAR</abbrev>, China</article-title><source>Zookeys</source><day>22</day><month>7</month><year>2021</year><volume>1049</volume><fpage>79</fpage><lpage>161</lpage><pub-id pub-id-type="doi">10.3897/zookeys.1049.65558</pub-id></mixed-citation></tp:treatment-meta><tp:nomenclature><tp:taxon-name><object-id xmlns:xlink="http://www.w3.org/1999/xlink" content-type="arpha" xlink:type="simple">B4C9E68C-4098-542A-8E73-5C7739E9553D</object-id>
                  <tp:taxon-name-part taxon-name-part-type="genus" reg="Olenecamptus">Olenecamptus</tp:taxon-name-part>
                  <tp:taxon-name-part taxon-name-part-type="species" reg="taiwanus">taiwanus</tp:taxon-name-part>
                </tp:taxon-name><tp:taxon-authority>L. S. Dillon &amp; E. S. Dillon, 1948</tp:taxon-authority><xref ref-type="fig" rid="F36">Fig. 36</xref><tp:nomenclature-citation-list><tp:nomenclature-citation><tp:taxon-name>
                      <tp:taxon-name-part taxon-name-part-type="genus" reg="Olenecamptus">Olenecamptus</tp:taxon-name-part> <tp:taxon-name-part taxon-name-part-type="species" reg="bilobus">bilobus</tp:taxon-name-part> <tp:taxon-name-part taxon-name-part-type="subspecies" reg="taiwanus">taiwanus</tp:taxon-name-part></tp:taxon-name><comment>L. S. Dillon &amp; E. S. Dillon, 1948: 229, pl. X, fig. 9. <abbrev xmlns:xlink="http://www.w3.org/1999/xlink" xlink:title="Type Locality" id="ABBRID0EIEEK" xlink:type="simple">TL</abbrev>: China (Taiwan); <abbrev xmlns:xlink="http://www.w3.org/1999/xlink" xlink:title="Type Depository" id="ABBRID0EMEEK" xlink:type="simple">TD</abbrev>: <named-content xmlns:xlink="http://www.w3.org/1999/xlink" content-type="dwc:institutional_code" xlink:type="simple">AMNH</named-content></comment></tp:nomenclature-citation></tp:nomenclature-citation-list></tp:nomenclature><tp:treatment-sec sec-type="distribution" id="SECID0EUEEK"><title>Distribution.</title><p>Palaearctic Region: China (Guangdong, Guangxi, Hainan, Hong Kong, Taiwan, Yunnan); Japan (<xref ref-type="bibr" rid="B161">Yiu 2009</xref>; <xref ref-type="bibr" rid="B89">Lin and Yang 2019</xref>; <xref ref-type="bibr" rid="B25">Danilevsky 2020</xref>).</p></tp:treatment-sec><tp:treatment-sec sec-type="Macau records" id="SECID0EGFEK"><title>Macau records.</title><p>Taipa, University of East Asia Campus, 10 Sep 1991, on Block I, “<italic><tp:taxon-name><tp:taxon-name-part taxon-name-part-type="genus" reg="Olenecamptus">Olenecamptus</tp:taxon-name-part> <tp:taxon-name-part taxon-name-part-type="species" reg="bilobus">bilobus</tp:taxon-name-part></tp:taxon-name></italic>” (<xref ref-type="bibr" rid="B36">Easton 1991</xref>: 110); Macau, University of East Asia, 23 Apr 1990, ER Easton leg (<abbrev xmlns:xlink="http://www.w3.org/1999/xlink" content-type="institution" xlink:title="University of Macau" id="ABBRID0E2FEK" xlink:type="simple">UMEC</abbrev>); no data “<italic><tp:taxon-name><tp:taxon-name-part taxon-name-part-type="genus" reg="Olenecamptus">Olenecamptus</tp:taxon-name-part> <tp:taxon-name-part taxon-name-part-type="species" reg="bilobus">bilobus</tp:taxon-name-part> <tp:taxon-name-part taxon-name-part-type="subspecies" reg="tonkinus">tonkinus</tp:taxon-name-part></tp:taxon-name></italic> Dillon et Dillon, 南方粉天牛15 mm” (<xref ref-type="bibr" rid="B135">Pun and Batalha 1997</xref>: 65, fig. 103); 1♂, Coloane, 28 Jun 1988, WW Pun, <italic><tp:taxon-name><tp:taxon-name-part taxon-name-part-type="genus" reg="Olenecamptus">Olenecamptus</tp:taxon-name-part> <tp:taxon-name-part taxon-name-part-type="species" reg="bilobus">bilobus</tp:taxon-name-part> <tp:taxon-name-part taxon-name-part-type="subspecies" reg="tonkinus">tonkinus</tp:taxon-name-part></tp:taxon-name></italic> (<abbrev xmlns:xlink="http://www.w3.org/1999/xlink" content-type="institution" xlink:title="Macau Municipal Affairs Bureau (“Collection de Instituto para os Assuntos Municipais”" id="ABBRID0ECHEK" xlink:type="simple">CIAM</abbrev>); 1♀, ibidem 2 May 1994, PF Cheong, <italic><tp:taxon-name><tp:taxon-name-part taxon-name-part-type="genus" reg="Olenecamptus">Olenecamptus</tp:taxon-name-part> <tp:taxon-name-part taxon-name-part-type="species" reg="bilobus">bilobus</tp:taxon-name-part> <tp:taxon-name-part taxon-name-part-type="subspecies" reg="tonkinus">tonkinus</tp:taxon-name-part></tp:taxon-name></italic> WW Pun det. (<abbrev xmlns:xlink="http://www.w3.org/1999/xlink" content-type="institution" xlink:title="Macau Municipal Affairs Bureau (“Collection de Instituto para os Assuntos Municipais”" id="ABBRID0EWHEK" xlink:type="simple">CIAM</abbrev>); Little Taipa, 23 Apr 2019, at monument spotlight, R Perissinotto &amp; L Clennell (<named-content xmlns:xlink="http://www.w3.org/1999/xlink" content-type="dwc:institutional_code" xlink:type="simple">IZCAS</named-content>); ibidem 19 Sep 2019, dead on trunk of <italic><tp:taxon-name><tp:taxon-name-part taxon-name-part-type="genus" reg="Ficus">Ficus</tp:taxon-name-part> <tp:taxon-name-part taxon-name-part-type="species" reg="microcarpa">microcarpa</tp:taxon-name-part></tp:taxon-name></italic>, R Perissinotto (<abbrev xmlns:xlink="http://www.w3.org/1999/xlink" content-type="institution" xlink:title="Macau Anglican College" id="ABBRID0ELIEK" xlink:type="simple">MACT</abbrev>); Coloane Village, 26 May 2020, in mosquito electric trap, R Perissinotto &amp; L Clennell (<abbrev xmlns:xlink="http://www.w3.org/1999/xlink" content-type="institution" xlink:title="Macau Anglican College" id="ABBRID0EQIEK" xlink:type="simple">MACT</abbrev>); ibidem 26 May 2020, on branch of <italic><tp:taxon-name><tp:taxon-name-part taxon-name-part-type="genus" reg="Ficus">Ficus</tp:taxon-name-part> <tp:taxon-name-part taxon-name-part-type="species" reg="rumphii">rumphii</tp:taxon-name-part></tp:taxon-name></italic>, R Perissinotto; ibidem 2 May 2021, Lynette Clennell (<ext-link xmlns:xlink="http://www.w3.org/1999/xlink" xlink:type="simple" ext-link-type="uri" xlink:href="https://www.inaturalist.org/observations/76790090">https://www.inaturalist.org/observations/76790090</ext-link>).</p></tp:treatment-sec><tp:treatment-sec sec-type="remarks" id="SECID0EFJEK"><title>Remarks.</title><p>In Macau, adults are active from late spring to late summer and range in total length 11.5–20 mm and 2.5–5 mm in maximum width. According to <xref ref-type="bibr" rid="B161">Yiu (2009)</xref>, in Hong Kong the larvae of this species complete their development inside dead branches of <italic><tp:taxon-name><tp:taxon-name-part taxon-name-part-type="genus" reg="Ficus">Ficus</tp:taxon-name-part></tp:taxon-name></italic> spp. trees. In Macau, adults were repeatedly found on the trunk of large <italic><tp:taxon-name><tp:taxon-name-part taxon-name-part-type="genus" reg="Ficus">F.</tp:taxon-name-part> <tp:taxon-name-part taxon-name-part-type="species" reg="rumphii">rumphii</tp:taxon-name-part></tp:taxon-name></italic> and <italic><tp:taxon-name><tp:taxon-name-part taxon-name-part-type="genus" reg="Ficus">F.</tp:taxon-name-part> <tp:taxon-name-part taxon-name-part-type="species" reg="microcarpa">microcarpa</tp:taxon-name-part></tp:taxon-name></italic> trees on Little Taipa Hill (RP pers. obs.). Known host plants for the species include <italic><tp:taxon-name><tp:taxon-name-part taxon-name-part-type="genus" reg="Artocarpus">Artocarpus</tp:taxon-name-part></tp:taxon-name></italic> sp., <italic><tp:taxon-name><tp:taxon-name-part taxon-name-part-type="genus" reg="Bauhinia">Bauhinia</tp:taxon-name-part></tp:taxon-name></italic> sp., <italic><tp:taxon-name><tp:taxon-name-part taxon-name-part-type="genus" reg="Ficus">Ficus</tp:taxon-name-part> <tp:taxon-name-part taxon-name-part-type="species" reg="infectoria">infectoria</tp:taxon-name-part></tp:taxon-name></italic>, <italic><tp:taxon-name><tp:taxon-name-part taxon-name-part-type="genus" reg="Hevea">Hevea</tp:taxon-name-part> <tp:taxon-name-part taxon-name-part-type="species" reg="brasiliensis">brasiliensis</tp:taxon-name-part></tp:taxon-name></italic>, <italic><tp:taxon-name><tp:taxon-name-part taxon-name-part-type="genus" reg="Mangifera">Mangifera</tp:taxon-name-part> <tp:taxon-name-part taxon-name-part-type="species" reg="indica">indica</tp:taxon-name-part></tp:taxon-name></italic>, <italic><tp:taxon-name><tp:taxon-name-part taxon-name-part-type="genus" reg="Mangifera">Mangifera</tp:taxon-name-part></tp:taxon-name></italic> sp., <italic><tp:taxon-name><tp:taxon-name-part taxon-name-part-type="genus" reg="Morus">Morus</tp:taxon-name-part> <tp:taxon-name-part taxon-name-part-type="species" reg="alba">alba</tp:taxon-name-part></tp:taxon-name></italic> and <italic><tp:taxon-name><tp:taxon-name-part taxon-name-part-type="genus" reg="Morus">Morus</tp:taxon-name-part></tp:taxon-name></italic> sp. (<xref ref-type="bibr" rid="B89">Lin and Yang 2019</xref>).</p><fig id="F36" position="float" orientation="portrait"><object-id xmlns:xlink="http://www.w3.org/1999/xlink" content-type="doi" xlink:type="simple">10.3897/zookeys.1049.65558.figure36</object-id><object-id xmlns:xlink="http://www.w3.org/1999/xlink" content-type="arpha" xlink:type="simple">4B0B0D77-4EC3-50E8-AB63-2A56E8B6BEEB</object-id><label>Figure 36.</label><caption><p><italic><tp:taxon-name><tp:taxon-name-part taxon-name-part-type="genus" reg="Olenecamptus">Olenecamptus</tp:taxon-name-part> <tp:taxon-name-part taxon-name-part-type="species" reg="taiwanus">taiwanus</tp:taxon-name-part></tp:taxon-name></italic> L. S. Dillon &amp; E. S. Dillon, 1948: dorsal (<bold>A</bold>) and lateral (<bold>B</bold>) views of specimen observed at Coloane Village on 26 May 2020 (photographs: LC).</p></caption><graphic xmlns:xlink="http://www.w3.org/1999/xlink" xlink:href="zookeys-1049-079-g036.jpg" position="float" orientation="portrait" xlink:type="simple" id="oo_569414.jpg"><uri content-type="original_file" xlink:type="simple">https://binary.pensoft.net/fig/569414</uri></graphic></fig></tp:treatment-sec><ref-list><ref id="B161"><mixed-citation xmlns:xlink="http://www.w3.org/1999/xlink" xlink:type="simple"><person-group><name name-style="western"><surname>Yiu</surname><given-names>V</given-names></name></person-group> (<year>2009</year>) <source>Longhorn Beetles of Hong Kong. Insect Fauna of Hong Kong, Fascicle 1.</source><publisher-name>Hong Kong Entomological Society</publisher-name>, <publisher-loc>Hong Kong</publisher-loc>, <size units="page">149 pp</size>.</mixed-citation></ref><ref id="B89"><mixed-citation xmlns:xlink="http://www.w3.org/1999/xlink" xlink:type="simple"><person-group><name name-style="western"><surname>Lin</surname><given-names>M-Y</given-names></name><name name-style="western"><surname>Yang</surname><given-names>X-K</given-names></name></person-group> (<year>2019</year>) <source>Catalogue of Chinese <tp:taxon-name><tp:taxon-name-part taxon-name-part-type="order">Coleoptera</tp:taxon-name-part></tp:taxon-name>, Vol. IX. <tp:taxon-name><tp:taxon-name-part taxon-name-part-type="superfamily">Chrysomeloidea</tp:taxon-name-part></tp:taxon-name>: <tp:taxon-name><tp:taxon-name-part taxon-name-part-type="family">Vesperidae</tp:taxon-name-part></tp:taxon-name>, <tp:taxon-name><tp:taxon-name-part taxon-name-part-type="family">Disteniidae</tp:taxon-name-part></tp:taxon-name>, <tp:taxon-name><tp:taxon-name-part taxon-name-part-type="family">Cerambycidae</tp:taxon-name-part></tp:taxon-name>.</source><publisher-name>Science Press</publisher-name>, <publisher-loc>Beijing</publisher-loc>, <size units="page">575 pp</size>.</mixed-citation></ref><ref id="B25"><mixed-citation xmlns:xlink="http://www.w3.org/1999/xlink" xlink:type="simple"><person-group><name name-style="western"><surname>Danilevsky</surname><given-names>M</given-names></name></person-group> (<year>2020</year>) Catalogue of Palaearctic <tp:taxon-name><tp:taxon-name-part taxon-name-part-type="order">Coleoptera</tp:taxon-name-part></tp:taxon-name>, Vol 6/1: <tp:taxon-name><tp:taxon-name-part taxon-name-part-type="superfamily">Chrysomeloidea</tp:taxon-name-part></tp:taxon-name> I (<tp:taxon-name><tp:taxon-name-part taxon-name-part-type="family">Vesperidae</tp:taxon-name-part></tp:taxon-name>, <tp:taxon-name><tp:taxon-name-part taxon-name-part-type="family">Disteniidae</tp:taxon-name-part></tp:taxon-name>, <tp:taxon-name><tp:taxon-name-part taxon-name-part-type="family">Cerambycidae</tp:taxon-name-part></tp:taxon-name>). Brill, Leiden/Boston, [xxii +] 712 pp. <ext-link xlink:type="simple" ext-link-type="doi" xlink:href="10.1163/9789004440333">https://doi.org/10.1163/9789004440333</ext-link></mixed-citation></ref><ref id="B36"><mixed-citation xmlns:xlink="http://www.w3.org/1999/xlink" xlink:type="simple"><person-group><name name-style="western"><surname>Easton</surname><given-names>ER</given-names></name></person-group> (<year>1991</year>) <article-title>Annotated list of insects of Macau observed during 1989.</article-title><source>Entomological News</source><volume>102</volume>(<issue>2</issue>): <fpage>105</fpage>–<lpage>111</lpage>.</mixed-citation></ref><ref id="B135"><mixed-citation xmlns:xlink="http://www.w3.org/1999/xlink" xlink:type="simple"><person-group><name name-style="western"><surname>Pun</surname><given-names>WW</given-names></name><name name-style="western"><surname>Batalha</surname><given-names>CD de C</given-names></name></person-group> (<year>1997</year>) <source>Manual de insectos de Macau.</source><publisher-name>Câmara Municipal das llhas</publisher-name>, <publisher-loc>Macau</publisher-loc>, <size units="page">125 pp</size>.</mixed-citation></ref></ref-list></tp:taxon-treatment>
