# Supplementary material for: Census of the longhorn beetles (Coleoptera, Cerambycidae and Vesperidae) of the Macau SAR, China
Source: Zookeys. 2021 Jul 22;1049:79–161. doi: 10.3897/zookeys.1049.65558 (PMC8324582; doi:10.3897/zookeys.1049.65558)
Supplement: XML Treatment for Anoplophora chinensis chinensis [file zookeys.1049.65558-treatment68.xml]

<!DOCTYPE tp:taxon-treatment
  PUBLIC "-//TaxonX//DTD Taxonomic Treatment Publishing DTD v0 20100105//EN" "tax-treatment-NSO.dtd">
<tp:taxon-treatment xmlns:tp="http://www.plazi.org/taxpub"><tp:treatment-meta><kwd-group><label>Taxon classification</label><kwd><named-content xmlns:xlink="http://www.w3.org/1999/xlink" content-type="kingdom">Animalia</named-content></kwd><kwd><named-content xmlns:xlink="http://www.w3.org/1999/xlink" content-type="order">Coleoptera</named-content></kwd><kwd><named-content xmlns:xlink="http://www.w3.org/1999/xlink" content-type="family">Cerambycidae</named-content></kwd></kwd-group><mixed-citation publication-type="journal"><person-group><name><surname>Lin</surname><given-names>Mei-Ying</given-names></name><name><surname>Perissinotto</surname><given-names>Renzo</given-names></name><name><surname>Clennell</surname><given-names>Lynette</given-names></name></person-group><article-title>Census of the longhorn beetles (<tp:taxon-name><tp:taxon-name-part taxon-name-part-type="order">Coleoptera</tp:taxon-name-part></tp:taxon-name>, <tp:taxon-name><tp:taxon-name-part taxon-name-part-type="family">Cerambycidae</tp:taxon-name-part></tp:taxon-name> and <tp:taxon-name><tp:taxon-name-part taxon-name-part-type="family">Vesperidae</tp:taxon-name-part></tp:taxon-name>) of the Macau <abbrev xmlns:xlink="http://www.w3.org/1999/xlink" xlink:title="Macau Special Administrative Region" id="ABBRID0EOB" xlink:type="simple">SAR</abbrev>, China</article-title><source>Zookeys</source><day>22</day><month>7</month><year>2021</year><volume>1049</volume><fpage>79</fpage><lpage>161</lpage><pub-id pub-id-type="doi">10.3897/zookeys.1049.65558</pub-id></mixed-citation></tp:treatment-meta><tp:nomenclature><tp:taxon-name><object-id xmlns:xlink="http://www.w3.org/1999/xlink" content-type="arpha" xlink:type="simple">6808841F-317C-58E4-82D0-7192E9208A10</object-id>
                  <tp:taxon-name-part taxon-name-part-type="genus" reg="Anoplophora">Anoplophora</tp:taxon-name-part>
                  <tp:taxon-name-part taxon-name-part-type="species" reg="chinensis">chinensis</tp:taxon-name-part>
                  <tp:taxon-name-part taxon-name-part-type="subspecies" reg="chinensis">chinensis</tp:taxon-name-part>
                </tp:taxon-name><tp:taxon-authority>(Forster, 1771)</tp:taxon-authority><xref ref-type="fig" rid="F40">Fig. 40</xref><tp:nomenclature-citation-list><tp:nomenclature-citation><tp:taxon-name>
                      <tp:taxon-name-part taxon-name-part-type="genus" reg="Cerambyx">Cerambyx</tp:taxon-name-part> <tp:taxon-name-part taxon-name-part-type="species" reg="chinensis">chinensis</tp:taxon-name-part></tp:taxon-name><comment>Forster, 1771: 39. <abbrev xmlns:xlink="http://www.w3.org/1999/xlink" xlink:title="Type Locality" id="ABBRID0EOGFK" xlink:type="simple">TL</abbrev>: China; <abbrev xmlns:xlink="http://www.w3.org/1999/xlink" xlink:title="Type Depository" id="ABBRID0ESGFK" xlink:type="simple">TD</abbrev>: <named-content xmlns:xlink="http://www.w3.org/1999/xlink" content-type="dwc:institutional_code" xlink:type="simple">LSLU</named-content></comment></tp:nomenclature-citation></tp:nomenclature-citation-list></tp:nomenclature><tp:treatment-sec sec-type="distribution" id="SECID0E1GFK"><title>Distribution.</title><p>Palaearctic Region: Austria (introduced); China (Anhui, Beijing, Fujian, Gansu, Guangdong, Guangxi, Guizhou, Hainan, Hebei, Henan, Hong Kong, Hubei, Hunan, Jangsu, Jiangxi, Jilin, Liaoning, Shaanxi, Shandong, Shanghai, Sichuan, Taiwan, Yunnan, Zhejiang); Croatia (introduced); France (introduced); Germany (introduced); Italy (introduced); Netherlands (introduced); Turkey (introduced); South Korea (<xref ref-type="bibr" rid="B161">Yiu 2009</xref>; <xref ref-type="bibr" rid="B89">Lin and Yang 2019</xref>; <xref ref-type="bibr" rid="B25">Danilevsky 2020</xref>). Oriental Region: Indonesia; Malaysia; Myanmar; Philippines; Vietnam (<xref ref-type="bibr" rid="B90">Lingafelter and Hoebeke 2002</xref>).</p></tp:treatment-sec><tp:treatment-sec sec-type="Macau records" id="SECID0EQHFK"><title>Macau records.</title><p>Taipa, University of East Asia Campus, 22 May 1991, near tennis courts under street lamp (<xref ref-type="bibr" rid="B36">Easton 1991</xref>: 110; <xref ref-type="bibr" rid="B38">1993</xref>: 49); Macau, University of East Asia, no data, ER Easton leg (<abbrev xmlns:xlink="http://www.w3.org/1999/xlink" content-type="institution" xlink:title="University of Macau" id="ABBRID0E5HFK" xlink:type="simple">UMEC</abbrev> x3); no data, “<italic><tp:taxon-name><tp:taxon-name-part taxon-name-part-type="genus" reg="Anoplophora">Anoplophora</tp:taxon-name-part> <tp:taxon-name-part taxon-name-part-type="species" reg="chinensis">chinensis</tp:taxon-name-part></tp:taxon-name></italic> (Forster), 星天牛34 mm ” (<xref ref-type="bibr" rid="B135">Pun and Batalha 1997</xref>: 64, fig. 94); 1♂, Coloane, 16 Jun 1992, Tai Ip, <italic><tp:taxon-name><tp:taxon-name-part taxon-name-part-type="genus" reg="Anoplophora">Anoplophora</tp:taxon-name-part> <tp:taxon-name-part taxon-name-part-type="species" reg="chinensis">chinensis</tp:taxon-name-part></tp:taxon-name></italic> (<abbrev xmlns:xlink="http://www.w3.org/1999/xlink" content-type="institution" xlink:title="Macau Municipal Affairs Bureau (“Collection de Instituto para os Assuntos Municipais”" id="ABBRID0E4IFK" xlink:type="simple">CIAM</abbrev>); 1♀, ibidem 25 May 1995, Tai Ip, <italic><tp:taxon-name><tp:taxon-name-part taxon-name-part-type="genus" reg="Anoplophora">Anoplophora</tp:taxon-name-part> <tp:taxon-name-part taxon-name-part-type="species" reg="chinensis">chinensis</tp:taxon-name-part></tp:taxon-name></italic> (<abbrev xmlns:xlink="http://www.w3.org/1999/xlink" content-type="institution" xlink:title="Macau Municipal Affairs Bureau (“Collection de Instituto para os Assuntos Municipais”" id="ABBRID0ENJFK" xlink:type="simple">CIAM</abbrev>); 1♂, ibidem 19 May 1994, <italic><tp:taxon-name><tp:taxon-name-part taxon-name-part-type="genus" reg="Melia">Melia</tp:taxon-name-part> <tp:taxon-name-part taxon-name-part-type="species" reg="azedarach">azedarach</tp:taxon-name-part></tp:taxon-name></italic>, Tai Ip, <italic><tp:taxon-name><tp:taxon-name-part taxon-name-part-type="genus" reg="Anoplophora">Anoplophora</tp:taxon-name-part> <tp:taxon-name-part taxon-name-part-type="species" reg="chinensis">chinensis</tp:taxon-name-part></tp:taxon-name></italic> WW Pun det. (<abbrev xmlns:xlink="http://www.w3.org/1999/xlink" content-type="institution" xlink:title="Macau Municipal Affairs Bureau (“Collection de Instituto para os Assuntos Municipais”" id="ABBRID0EIKFK" xlink:type="simple">CIAM</abbrev>); 1♀, Taipa, 14 Apr 1993, <italic><tp:taxon-name><tp:taxon-name-part taxon-name-part-type="genus" reg="Casuarina">Casuarina</tp:taxon-name-part> <tp:taxon-name-part taxon-name-part-type="species" reg="equisetifolia">equisetifolia</tp:taxon-name-part></tp:taxon-name></italic>, WM Ng, <italic><tp:taxon-name><tp:taxon-name-part taxon-name-part-type="genus" reg="Anoplophora">Anoplophora</tp:taxon-name-part> <tp:taxon-name-part taxon-name-part-type="species" reg="chinensis">chinensis</tp:taxon-name-part></tp:taxon-name></italic> (<abbrev xmlns:xlink="http://www.w3.org/1999/xlink" content-type="institution" xlink:title="Macau Municipal Affairs Bureau (“Collection de Instituto para os Assuntos Municipais”" id="ABBRID0EDLFK" xlink:type="simple">CIAM</abbrev>); Taipa Village, 23 Apr 2018, on trunk of <italic><tp:taxon-name><tp:taxon-name-part taxon-name-part-type="genus" reg="Leucaena">Leucaena</tp:taxon-name-part> <tp:taxon-name-part taxon-name-part-type="species" reg="leucocephala">leucocephala</tp:taxon-name-part></tp:taxon-name></italic>, R Perissinotto &amp; L Clennell; Taipa Central, 2 May 2019, dead on floor, R Perissinotto &amp; L Clennell; Coloane Village, 20 Apr 2020, fresh elytron on road, R Perissinotto &amp; L Clennell (<abbrev xmlns:xlink="http://www.w3.org/1999/xlink" content-type="institution" xlink:title="Macau Anglican College" id="ABBRID0ETLFK" xlink:type="simple">MACT</abbrev>); ibidem 26 Apr 2020, female on tree trunk, R Perissinotto &amp; L Clennell (<abbrev xmlns:xlink="http://www.w3.org/1999/xlink" content-type="institution" xlink:title="Macau Anglican College" id="ABBRID0EYLFK" xlink:type="simple">MACT</abbrev>); ibidem 15 Jun 2019, on trunk of <italic><tp:taxon-name><tp:taxon-name-part taxon-name-part-type="genus" reg="Mallotus">Mallotus</tp:taxon-name-part> <tp:taxon-name-part taxon-name-part-type="species" reg="paniculatus">paniculatus</tp:taxon-name-part></tp:taxon-name></italic>, R Perissinotto &amp; L Clennell (<abbrev xmlns:xlink="http://www.w3.org/1999/xlink" content-type="institution" xlink:title="Macau Anglican College" id="ABBRID0EIMFK" xlink:type="simple">MACT</abbrev>); Taipa, Museum Houses, 10 May 2020 14:05, Kisu Wong (<ext-link xmlns:xlink="http://www.w3.org/1999/xlink" xlink:type="simple" ext-link-type="uri" xlink:href="https://www.inaturalist.org/observations/52588617">https://www.inaturalist.org/observations/52588617</ext-link>); Coloane Village, 30 Apr 2021, Lynette Clennell (<ext-link xmlns:xlink="http://www.w3.org/1999/xlink" xlink:type="simple" ext-link-type="uri" xlink:href="https://www.inaturalist.org/observations/76032800">https://www.inaturalist.org/observations/76032800</ext-link>); ibidem 1 May 2021 13:02, Lynette Clennell (<ext-link xmlns:xlink="http://www.w3.org/1999/xlink" xlink:type="simple" ext-link-type="uri" xlink:href="https://www.inaturalist.org/observations/76100043">https://www.inaturalist.org/observations/76100043</ext-link>); Macau University of Science &amp; Technology, 1 May 2021 10:43, Amanda Wan (<ext-link xmlns:xlink="http://www.w3.org/1999/xlink" xlink:type="simple" ext-link-type="uri" xlink:href="https://www.inaturalist.org/observations/76454987">https://www.inaturalist.org/observations/76454987</ext-link>).</p></tp:treatment-sec><tp:treatment-sec sec-type="remarks" id="SECID0EBNFK"><title>Remarks.</title><p><xref ref-type="bibr" rid="B38">Easton (1993)</xref> reported that this species was common in Macau during the period 1991–1993. Despite having a very wide distribution range and being regarded as a pest and invasive species in some countries, it is now a rather scarce occurrence in Macau, where adults are active only from late spring to early summer. It ranges in total length 24–35 mm and 10.5–13 mm in maximum width. This species is often referred to as “the citrus longhorn beetle” (<xref ref-type="bibr" rid="B36">Easton 1991</xref>, <xref ref-type="bibr" rid="B38">1993</xref>) and its larvae are considered a serious pest of citrus in Hong Kong and adjacent mainland China (<xref ref-type="bibr" rid="B62">Hill et al. 1982</xref>). In Macau, where citrus trees are very scarce, it has been suggested that larvae may complete their growth in wood of <italic><tp:taxon-name><tp:taxon-name-part taxon-name-part-type="genus" reg="Melia">Melia</tp:taxon-name-part> <tp:taxon-name-part taxon-name-part-type="species" reg="azedarach">azedarach</tp:taxon-name-part></tp:taxon-name></italic> (<xref ref-type="bibr" rid="B38">Easton 1993</xref>). The larvae of this species are actually extreme opportunists in their diet and consume a large variety of woody plants, including horticultural species, and adults are therefore often encountered in city gardens and farms (<xref ref-type="bibr" rid="B161">Yiu 2009</xref>). Among the best known host plants are <italic><tp:taxon-name><tp:taxon-name-part taxon-name-part-type="genus" reg="Acer">Acer</tp:taxon-name-part> <tp:taxon-name-part taxon-name-part-type="species" reg="saccharinum">saccharinum</tp:taxon-name-part></tp:taxon-name></italic>, <italic><tp:taxon-name><tp:taxon-name-part taxon-name-part-type="genus" reg="Alnus">Alnus</tp:taxon-name-part> <tp:taxon-name-part taxon-name-part-type="species" reg="firma">firma</tp:taxon-name-part></tp:taxon-name></italic>, <tp:taxon-name><tp:taxon-name-part taxon-name-part-type="genus" reg="Alnus">A.</tp:taxon-name-part> <tp:taxon-name-part taxon-name-part-type="species" reg="hirsuta">hirsuta</tp:taxon-name-part> <tp:taxon-name-part taxon-name-part-type="infraspecific-rank">f.</tp:taxon-name-part> <tp:taxon-name-part taxon-name-part-type="form" reg="glabra">glabra</tp:taxon-name-part></tp:taxon-name>, <italic><tp:taxon-name><tp:taxon-name-part taxon-name-part-type="genus" reg="Atalantia">Atalantia</tp:taxon-name-part> <tp:taxon-name-part taxon-name-part-type="species" reg="buxifolia">buxifolia</tp:taxon-name-part></tp:taxon-name></italic>, <tp:taxon-name><tp:taxon-name-part taxon-name-part-type="genus" reg="Betula">Betula</tp:taxon-name-part> <tp:taxon-name-part taxon-name-part-type="species" reg="platyphylla">platyphylla</tp:taxon-name-part> <tp:taxon-name-part taxon-name-part-type="infraspecific-rank">var.</tp:taxon-name-part> <tp:taxon-name-part taxon-name-part-type="variety" reg="japonica">japonica</tp:taxon-name-part></tp:taxon-name>, <italic><tp:taxon-name><tp:taxon-name-part taxon-name-part-type="genus" reg="Broussonetia">Broussonetia</tp:taxon-name-part> <tp:taxon-name-part taxon-name-part-type="species" reg="papyrifera">papyrifera</tp:taxon-name-part></tp:taxon-name></italic>, <italic><tp:taxon-name><tp:taxon-name-part taxon-name-part-type="genus" reg="Castanea">Castanea</tp:taxon-name-part></tp:taxon-name></italic> sp., <italic><tp:taxon-name><tp:taxon-name-part taxon-name-part-type="genus" reg="Castanea">C.</tp:taxon-name-part> <tp:taxon-name-part taxon-name-part-type="species" reg="crenata">crenata</tp:taxon-name-part></tp:taxon-name></italic>, <italic><tp:taxon-name><tp:taxon-name-part taxon-name-part-type="genus" reg="Citrus">Citrus</tp:taxon-name-part></tp:taxon-name></italic> sp., <italic><tp:taxon-name><tp:taxon-name-part taxon-name-part-type="genus" reg="Citrus">C.</tp:taxon-name-part> <tp:taxon-name-part taxon-name-part-type="species" reg="junos">junos</tp:taxon-name-part></tp:taxon-name></italic>, <italic><tp:taxon-name><tp:taxon-name-part taxon-name-part-type="genus" reg="Citrus">C.</tp:taxon-name-part> <tp:taxon-name-part taxon-name-part-type="species" reg="unshiu">unshiu</tp:taxon-name-part></tp:taxon-name></italic>, <italic><tp:taxon-name><tp:taxon-name-part taxon-name-part-type="genus" reg="Cryptomeria">Cryptomeria</tp:taxon-name-part> <tp:taxon-name-part taxon-name-part-type="species" reg="japonica">japonica</tp:taxon-name-part></tp:taxon-name></italic>, <italic><tp:taxon-name><tp:taxon-name-part taxon-name-part-type="genus" reg="Ficus">Ficus</tp:taxon-name-part> <tp:taxon-name-part taxon-name-part-type="species" reg="carica">carica</tp:taxon-name-part></tp:taxon-name></italic>, <italic><tp:taxon-name><tp:taxon-name-part taxon-name-part-type="genus" reg="Hibiscus">Hibiscus</tp:taxon-name-part></tp:taxon-name></italic> sp., <italic><tp:taxon-name><tp:taxon-name-part taxon-name-part-type="genus" reg="Hibiscus">H.</tp:taxon-name-part> <tp:taxon-name-part taxon-name-part-type="species" reg="syriacus">syriacus</tp:taxon-name-part></tp:taxon-name></italic>, <italic><tp:taxon-name><tp:taxon-name-part taxon-name-part-type="genus" reg="Juglans">Juglans</tp:taxon-name-part></tp:taxon-name></italic> sp., <italic><tp:taxon-name><tp:taxon-name-part taxon-name-part-type="genus" reg="Juglans">J.</tp:taxon-name-part> <tp:taxon-name-part taxon-name-part-type="species" reg="mandshurica">mandshurica</tp:taxon-name-part></tp:taxon-name></italic>, <italic><tp:taxon-name><tp:taxon-name-part taxon-name-part-type="genus" reg="Lagerstroemia">Lagerstroemia</tp:taxon-name-part> <tp:taxon-name-part taxon-name-part-type="species" reg="indica">indica</tp:taxon-name-part></tp:taxon-name></italic>, <italic><tp:taxon-name><tp:taxon-name-part taxon-name-part-type="genus" reg="Mallotus">Mallotus</tp:taxon-name-part> <tp:taxon-name-part taxon-name-part-type="species" reg="japonicus">japonicus</tp:taxon-name-part></tp:taxon-name></italic>, <italic><tp:taxon-name><tp:taxon-name-part taxon-name-part-type="genus" reg="Malus">Malus</tp:taxon-name-part> <tp:taxon-name-part taxon-name-part-type="species" reg="pumila">pumila</tp:taxon-name-part></tp:taxon-name></italic>, <italic><tp:taxon-name><tp:taxon-name-part taxon-name-part-type="genus" reg="Melia">Melia</tp:taxon-name-part> <tp:taxon-name-part taxon-name-part-type="species" reg="azedarach">azedarach</tp:taxon-name-part></tp:taxon-name></italic>, <italic><tp:taxon-name><tp:taxon-name-part taxon-name-part-type="genus" reg="Momordica">Momordica</tp:taxon-name-part> <tp:taxon-name-part taxon-name-part-type="species" reg="charantia">charantia</tp:taxon-name-part></tp:taxon-name></italic>, <italic><tp:taxon-name><tp:taxon-name-part taxon-name-part-type="genus" reg="Morus">Morus</tp:taxon-name-part></tp:taxon-name></italic> sp., <italic><tp:taxon-name><tp:taxon-name-part taxon-name-part-type="genus" reg="Morus">M.</tp:taxon-name-part> <tp:taxon-name-part taxon-name-part-type="species" reg="alba">alba</tp:taxon-name-part></tp:taxon-name></italic>, <italic><tp:taxon-name><tp:taxon-name-part taxon-name-part-type="genus" reg="Platanus">Platanus</tp:taxon-name-part> <tp:taxon-name-part taxon-name-part-type="species" reg="occidentalis">occidentalis</tp:taxon-name-part></tp:taxon-name></italic>, <italic><tp:taxon-name><tp:taxon-name-part taxon-name-part-type="genus" reg="Platanus">P.</tp:taxon-name-part> <tp:taxon-name-part taxon-name-part-type="species" reg="orientalis">orientalis</tp:taxon-name-part></tp:taxon-name></italic>, <italic><tp:taxon-name><tp:taxon-name-part taxon-name-part-type="genus" reg="Poncirus">Poncirus</tp:taxon-name-part> <tp:taxon-name-part taxon-name-part-type="species" reg="trifoliata">trifoliata</tp:taxon-name-part></tp:taxon-name></italic>, <italic><tp:taxon-name><tp:taxon-name-part taxon-name-part-type="genus" reg="Populus">Populus</tp:taxon-name-part></tp:taxon-name></italic> spp., <italic><tp:taxon-name><tp:taxon-name-part taxon-name-part-type="genus" reg="Prunus">Prunus</tp:taxon-name-part></tp:taxon-name></italic> spp., <italic><tp:taxon-name><tp:taxon-name-part taxon-name-part-type="genus" reg="Psidium">Psidium</tp:taxon-name-part> <tp:taxon-name-part taxon-name-part-type="species" reg="guajava">guajava</tp:taxon-name-part></tp:taxon-name></italic>, <italic><tp:taxon-name><tp:taxon-name-part taxon-name-part-type="genus" reg="Punica">Punica</tp:taxon-name-part> <tp:taxon-name-part taxon-name-part-type="species" reg="granatum">granatum</tp:taxon-name-part></tp:taxon-name></italic>, <tp:taxon-name><tp:taxon-name-part taxon-name-part-type="genus" reg="Pyrus">Pyrus</tp:taxon-name-part> <tp:taxon-name-part taxon-name-part-type="species" reg="pyrifolia">pyrifolia</tp:taxon-name-part> <tp:taxon-name-part taxon-name-part-type="infraspecific-rank">var.</tp:taxon-name-part> <tp:taxon-name-part taxon-name-part-type="variety" reg="culta">culta</tp:taxon-name-part></tp:taxon-name>, <italic><tp:taxon-name><tp:taxon-name-part taxon-name-part-type="genus" reg="Pyrus">P.</tp:taxon-name-part> <tp:taxon-name-part taxon-name-part-type="species" reg="ussuriensis">ussuriensis</tp:taxon-name-part></tp:taxon-name></italic>, <italic>Rosa</italic> sp., <italic><tp:taxon-name><tp:taxon-name-part taxon-name-part-type="genus" reg="Rosa">R.</tp:taxon-name-part> <tp:taxon-name-part taxon-name-part-type="species" reg="multiflora">multiflora</tp:taxon-name-part></tp:taxon-name></italic>, <italic><tp:taxon-name><tp:taxon-name-part taxon-name-part-type="genus" reg="Rosa">R.</tp:taxon-name-part> <tp:taxon-name-part taxon-name-part-type="species" reg="rugosa">rugosa</tp:taxon-name-part></tp:taxon-name></italic>, <italic><tp:taxon-name><tp:taxon-name-part taxon-name-part-type="genus" reg="Salix">Salix</tp:taxon-name-part></tp:taxon-name></italic> sp., <italic><tp:taxon-name><tp:taxon-name-part taxon-name-part-type="genus" reg="Salix">S.</tp:taxon-name-part> <tp:taxon-name-part taxon-name-part-type="species" reg="babylonica">babylonica</tp:taxon-name-part></tp:taxon-name></italic>, <italic><tp:taxon-name><tp:taxon-name-part taxon-name-part-type="genus" reg="Salix">S.</tp:taxon-name-part> <tp:taxon-name-part taxon-name-part-type="species" reg="koreensis">koreensis</tp:taxon-name-part></tp:taxon-name></italic>, <italic><tp:taxon-name><tp:taxon-name-part taxon-name-part-type="genus" reg="Styrax">Styrax</tp:taxon-name-part> <tp:taxon-name-part taxon-name-part-type="species" reg="japonicas">japonicas</tp:taxon-name-part></tp:taxon-name></italic> and <tp:taxon-name><tp:taxon-name-part taxon-name-part-type="genus" reg="Ulmus">Ulmus</tp:taxon-name-part> <tp:taxon-name-part taxon-name-part-type="species" reg="davidiana">davidiana</tp:taxon-name-part> <tp:taxon-name-part taxon-name-part-type="infraspecific-rank">var.</tp:taxon-name-part> <tp:taxon-name-part taxon-name-part-type="variety" reg="japonica">japonica</tp:taxon-name-part></tp:taxon-name> (<xref ref-type="bibr" rid="B87">Lim et al. 2014</xref>; <xref ref-type="bibr" rid="B89">Lin and Yang 2019</xref>).</p><fig id="F40" position="float" orientation="portrait"><object-id xmlns:xlink="http://www.w3.org/1999/xlink" content-type="doi" xlink:type="simple">10.3897/zookeys.1049.65558.figure40</object-id><object-id xmlns:xlink="http://www.w3.org/1999/xlink" content-type="arpha" xlink:type="simple">2A57C47A-E600-5F45-BC29-C0F10660FF0B</object-id><label>Figure 40.</label><caption><p><italic><tp:taxon-name><tp:taxon-name-part taxon-name-part-type="genus" reg="Anoplophora">Anoplophora</tp:taxon-name-part> <tp:taxon-name-part taxon-name-part-type="species" reg="chinensis">chinensis</tp:taxon-name-part> <tp:taxon-name-part taxon-name-part-type="subspecies" reg="chinensis">chinensis</tp:taxon-name-part></tp:taxon-name></italic> (Forster, 1771): dorsal (<bold>A</bold>) and lateral (<bold>B</bold>) views of specimens observed at Coloane Village on 26 Apr 2020 and Taipa Village on 10 May 2020, respectively (photographs: <bold>A</bold> LC <bold>B</bold> Kisu Wong).</p></caption><graphic xmlns:xlink="http://www.w3.org/1999/xlink" xlink:href="zookeys-1049-079-g040.jpg" position="float" orientation="portrait" xlink:type="simple" id="oo_569418.jpg"><uri content-type="original_file" xlink:type="simple">https://binary.pensoft.net/fig/569418</uri></graphic></fig></tp:treatment-sec><ref-list><ref id="B161"><mixed-citation xmlns:xlink="http://www.w3.org/1999/xlink" xlink:type="simple"><person-group><name name-style="western"><surname>Yiu</surname><given-names>V</given-names></name></person-group> (<year>2009</year>) <source>Longhorn Beetles of Hong Kong. Insect Fauna of Hong Kong, Fascicle 1.</source><publisher-name>Hong Kong Entomological Society</publisher-name>, <publisher-loc>Hong Kong</publisher-loc>, <size units="page">149 pp</size>.</mixed-citation></ref><ref id="B89"><mixed-citation xmlns:xlink="http://www.w3.org/1999/xlink" xlink:type="simple"><person-group><name name-style="western"><surname>Lin</surname><given-names>M-Y</given-names></name><name name-style="western"><surname>Yang</surname><given-names>X-K</given-names></name></person-group> (<year>2019</year>) <source>Catalogue of Chinese <tp:taxon-name><tp:taxon-name-part taxon-name-part-type="order">Coleoptera</tp:taxon-name-part></tp:taxon-name>, Vol. IX. <tp:taxon-name><tp:taxon-name-part taxon-name-part-type="superfamily">Chrysomeloidea</tp:taxon-name-part></tp:taxon-name>: <tp:taxon-name><tp:taxon-name-part taxon-name-part-type="family">Vesperidae</tp:taxon-name-part></tp:taxon-name>, <tp:taxon-name><tp:taxon-name-part taxon-name-part-type="family">Disteniidae</tp:taxon-name-part></tp:taxon-name>, <tp:taxon-name><tp:taxon-name-part taxon-name-part-type="family">Cerambycidae</tp:taxon-name-part></tp:taxon-name>.</source><publisher-name>Science Press</publisher-name>, <publisher-loc>Beijing</publisher-loc>, <size units="page">575 pp</size>.</mixed-citation></ref><ref id="B25"><mixed-citation xmlns:xlink="http://www.w3.org/1999/xlink" xlink:type="simple"><person-group><name name-style="western"><surname>Danilevsky</surname><given-names>M</given-names></name></person-group> (<year>2020</year>) Catalogue of Palaearctic <tp:taxon-name><tp:taxon-name-part taxon-name-part-type="order">Coleoptera</tp:taxon-name-part></tp:taxon-name>, Vol 6/1: <tp:taxon-name><tp:taxon-name-part taxon-name-part-type="superfamily">Chrysomeloidea</tp:taxon-name-part></tp:taxon-name> I (<tp:taxon-name><tp:taxon-name-part taxon-name-part-type="family">Vesperidae</tp:taxon-name-part></tp:taxon-name>, <tp:taxon-name><tp:taxon-name-part taxon-name-part-type="family">Disteniidae</tp:taxon-name-part></tp:taxon-name>, <tp:taxon-name><tp:taxon-name-part taxon-name-part-type="family">Cerambycidae</tp:taxon-name-part></tp:taxon-name>). Brill, Leiden/Boston, [xxii +] 712 pp. <ext-link xlink:type="simple" ext-link-type="doi" xlink:href="10.1163/9789004440333">https://doi.org/10.1163/9789004440333</ext-link></mixed-citation></ref><ref id="B90"><mixed-citation xmlns:xlink="http://www.w3.org/1999/xlink" xlink:type="simple"><person-group><name name-style="western"><surname>Lingafelter</surname><given-names>SW</given-names></name><name name-style="western"><surname>Hoebeke</surname><given-names>RE</given-names></name></person-group> (<year>2002</year>) <source>Revision of the Genus <italic><tp:taxon-name><tp:taxon-name-part taxon-name-part-type="genus">Anoplophora</tp:taxon-name-part></tp:taxon-name></italic> (<tp:taxon-name><tp:taxon-name-part taxon-name-part-type="order">Coleoptera</tp:taxon-name-part></tp:taxon-name>: <tp:taxon-name><tp:taxon-name-part taxon-name-part-type="family">Cerambycidae</tp:taxon-name-part></tp:taxon-name>).</source><publisher-name>The Entomological Society of Washington</publisher-name>, <publisher-loc>Washington DC</publisher-loc>, <size units="page">238 pp</size>. [67 figs, 34 pls, 14 maps] <ext-link xlink:type="simple" ext-link-type="uri" xlink:href="http://stevelingafelter.com/wp-content/uploads/2018/02/018-Lingafelter-2002-Anoplophora-Revision-Intro.pdf">http://stevelingafelter.com/wp-content/uploads/2018/02/018-Lingafelter-2002-Anoplophora-Revision-Intro.pdf</ext-link></mixed-citation></ref><ref id="B36"><mixed-citation xmlns:xlink="http://www.w3.org/1999/xlink" xlink:type="simple"><person-group><name name-style="western"><surname>Easton</surname><given-names>ER</given-names></name></person-group> (<year>1991</year>) <article-title>Annotated list of insects of Macau observed during 1989.</article-title><source>Entomological News</source><volume>102</volume>(<issue>2</issue>): <fpage>105</fpage>–<lpage>111</lpage>.</mixed-citation></ref><ref id="B38"><mixed-citation xmlns:xlink="http://www.w3.org/1999/xlink" xlink:type="simple"><person-group><name name-style="western"><surname>Easton</surname><given-names>ER</given-names></name></person-group> (<year>1993</year>) <source>The insects of Macau.</source><publisher-name>University of Macau Publications Centre</publisher-name>, <publisher-loc>Macau</publisher-loc>, <size units="page">58 pp</size>.</mixed-citation></ref><ref id="B135"><mixed-citation xmlns:xlink="http://www.w3.org/1999/xlink" xlink:type="simple"><person-group><name name-style="western"><surname>Pun</surname><given-names>WW</given-names></name><name name-style="western"><surname>Batalha</surname><given-names>CD de C</given-names></name></person-group> (<year>1997</year>) <source>Manual de insectos de Macau.</source><publisher-name>Câmara Municipal das llhas</publisher-name>, <publisher-loc>Macau</publisher-loc>, <size units="page">125 pp</size>.</mixed-citation></ref><ref id="B62"><mixed-citation xmlns:xlink="http://www.w3.org/1999/xlink" xlink:type="simple"><person-group><name name-style="western"><surname>Hill</surname><given-names>DS</given-names></name><name name-style="western"><surname>Hore</surname><given-names>PM</given-names></name><name name-style="western"><surname>Thornton</surname><given-names>IWB</given-names></name></person-group> (<year>1982</year>) <source>Insects of Hong Kong.</source><publisher-name>Hong Kong University Press</publisher-name>, <publisher-loc>Hong Kong</publisher-loc>, <size units="page">503 pp</size>.</mixed-citation></ref><ref id="B87"><mixed-citation xmlns:xlink="http://www.w3.org/1999/xlink" xlink:type="simple"><person-group><name name-style="western"><surname>Lim</surname><given-names>J</given-names></name><name name-style="western"><surname>Jung</surname><given-names>S-Y</given-names></name><name name-style="western"><surname>Lim</surname><given-names>J-S</given-names></name><name name-style="western"><surname>Jang</surname><given-names>J</given-names></name><name name-style="western"><surname>Kim</surname><given-names>K-M</given-names></name><name name-style="western"><surname>Lee</surname><given-names>Y-M</given-names></name><name name-style="western"><surname>Lee</surname><given-names>B-W</given-names></name></person-group> (<year>2014</year>) <article-title>A Review of Host Plants of <tp:taxon-name><tp:taxon-name-part taxon-name-part-type="family">Cerambycidae</tp:taxon-name-part></tp:taxon-name> (<tp:taxon-name><tp:taxon-name-part taxon-name-part-type="order">Coleoptera</tp:taxon-name-part></tp:taxon-name>: <tp:taxon-name><tp:taxon-name-part taxon-name-part-type="superfamily">Chrysomeloidea</tp:taxon-name-part></tp:taxon-name>) with new Host Records for Fourteen Cerambycids, Including the Asian Longhorn Beetle (<italic><tp:taxon-name><tp:taxon-name-part taxon-name-part-type="genus">Anoplophora</tp:taxon-name-part> <tp:taxon-name-part taxon-name-part-type="species">glabripennis</tp:taxon-name-part></tp:taxon-name></italic> Motschulsky), in Korea.</article-title><source>Korean Journal of Applied Entomology</source><volume>53</volume>(<issue>2</issue>): <fpage>111</fpage>–<lpage>133</lpage>. <ext-link xlink:type="simple" ext-link-type="doi" xlink:href="10.5656/KSAE.2013.11.1.061">https://doi.org/10.5656/KSAE.2013.11.1.061</ext-link></mixed-citation></ref></ref-list></tp:taxon-treatment>
