# Supplementary material for: Census of the longhorn beetles (Coleoptera, Cerambycidae and Vesperidae) of the Macau SAR, China
Source: Zookeys. 2021 Jul 22;1049:79–161. doi: 10.3897/zookeys.1049.65558 (PMC8324582; doi:10.3897/zookeys.1049.65558)
Supplement: XML Treatment for Eutaenia tanoni [file zookeys.1049.65558-treatment73.xml]

<!DOCTYPE tp:taxon-treatment
  PUBLIC "-//TaxonX//DTD Taxonomic Treatment Publishing DTD v0 20100105//EN" "tax-treatment-NSO.dtd">
<tp:taxon-treatment xmlns:tp="http://www.plazi.org/taxpub"><tp:treatment-meta><kwd-group><label>Taxon classification</label><kwd><named-content xmlns:xlink="http://www.w3.org/1999/xlink" content-type="kingdom">Animalia</named-content></kwd><kwd><named-content xmlns:xlink="http://www.w3.org/1999/xlink" content-type="order">Coleoptera</named-content></kwd><kwd><named-content xmlns:xlink="http://www.w3.org/1999/xlink" content-type="family">Cerambycidae</named-content></kwd></kwd-group><mixed-citation publication-type="journal"><person-group><name><surname>Lin</surname><given-names>Mei-Ying</given-names></name><name><surname>Perissinotto</surname><given-names>Renzo</given-names></name><name><surname>Clennell</surname><given-names>Lynette</given-names></name></person-group><article-title>Census of the longhorn beetles (<tp:taxon-name><tp:taxon-name-part taxon-name-part-type="order">Coleoptera</tp:taxon-name-part></tp:taxon-name>, <tp:taxon-name><tp:taxon-name-part taxon-name-part-type="family">Cerambycidae</tp:taxon-name-part></tp:taxon-name> and <tp:taxon-name><tp:taxon-name-part taxon-name-part-type="family">Vesperidae</tp:taxon-name-part></tp:taxon-name>) of the Macau <abbrev xmlns:xlink="http://www.w3.org/1999/xlink" xlink:title="Macau Special Administrative Region" id="ABBRID0EOB" xlink:type="simple">SAR</abbrev>, China</article-title><source>Zookeys</source><day>22</day><month>7</month><year>2021</year><volume>1049</volume><fpage>79</fpage><lpage>161</lpage><pub-id pub-id-type="doi">10.3897/zookeys.1049.65558</pub-id></mixed-citation></tp:treatment-meta><tp:nomenclature><tp:taxon-name><object-id xmlns:xlink="http://www.w3.org/1999/xlink" content-type="arpha" xlink:type="simple">3DA55130-0173-58BC-9F67-C8FE060A9493</object-id>
                  <tp:taxon-name-part taxon-name-part-type="genus" reg="Eutaenia">Eutaenia</tp:taxon-name-part>
                  <tp:taxon-name-part taxon-name-part-type="species" reg="tanoni">tanoni</tp:taxon-name-part>
                </tp:taxon-name><tp:taxon-authority>Breuning, 1962</tp:taxon-authority><xref ref-type="fig" rid="F43">Fig. 43</xref><tp:nomenclature-citation-list><tp:nomenclature-citation><tp:taxon-name>
                      <tp:taxon-name-part taxon-name-part-type="genus" reg="Eutaenia">Eutaenia</tp:taxon-name-part> <tp:taxon-name-part taxon-name-part-type="species" reg="tanoni">tanoni</tp:taxon-name-part></tp:taxon-name><comment><xref ref-type="bibr" rid="B13">Breuning 1962a</xref>:18. <abbrev xmlns:xlink="http://www.w3.org/1999/xlink" xlink:title="Type Locality" id="ABBRID0EHRGK" xlink:type="simple">TL</abbrev>: Laos; <abbrev xmlns:xlink="http://www.w3.org/1999/xlink" xlink:title="Type Depository" id="ABBRID0ELRGK" xlink:type="simple">TD</abbrev>: <named-content xmlns:xlink="http://www.w3.org/1999/xlink" content-type="dwc:institutional_code" xlink:type="simple">BPBM</named-content></comment></tp:nomenclature-citation></tp:nomenclature-citation-list></tp:nomenclature><tp:treatment-sec sec-type="distribution" id="SECID0ETRGK"><title>Distribution.</title><p>Palaearctic Region: China (Guangxi) (<xref ref-type="bibr" rid="B71">Huang et al. 2002</xref>). Oriental Region: Laos (<xref ref-type="bibr" rid="B13">Breuning 1962a</xref>; <xref ref-type="bibr" rid="B137">Rondon and Breuning 1970</xref>).</p></tp:treatment-sec><tp:treatment-sec sec-type="Macau records" id="SECID0EFSGK"><title>Macau records.</title><p>Coloane, Cheoc Van, on coastal vegetation, 18 May 2019, R Perissinotto &amp; L Clennell (<named-content xmlns:xlink="http://www.w3.org/1999/xlink" content-type="dwc:institutional_code" xlink:type="simple">IZCAS</named-content>); ibidem 19 May 2020, R Perissinotto &amp; L Clennell; ibidem 22 May 2020, R Perissinotto &amp; L Clennell (<abbrev xmlns:xlink="http://www.w3.org/1999/xlink" content-type="institution" xlink:title="Macau Anglican College" id="ABBRID0EQSGK" xlink:type="simple">MACT</abbrev>); Coloane, Aldeia Road, 16 May 2020 17:55, Annie Lao (<ext-link xmlns:xlink="http://www.w3.org/1999/xlink" xlink:type="simple" ext-link-type="uri" xlink:href="https://www.inaturalist.org/observations/46079399">https://www.inaturalist.org/observations/46079399</ext-link>).</p></tp:treatment-sec><tp:treatment-sec sec-type="remarks" id="SECID0E1SGK"><title>Remarks.</title><p>Since this species was originally described on the basis of a single specimen, <xref ref-type="bibr" rid="B137">Rondon and Breuning (1970)</xref> suggested that it may have represented a natural hybrid between the more common and widely distributed <italic><tp:taxon-name><tp:taxon-name-part taxon-name-part-type="genus" reg="Eutaenia">Eutaenia</tp:taxon-name-part> <tp:taxon-name-part taxon-name-part-type="species" reg="trifasciella">trifasciella</tp:taxon-name-part></tp:taxon-name></italic> (White, 1850) and <italic><tp:taxon-name><tp:taxon-name-part taxon-name-part-type="genus" reg="Eutaenia">E.</tp:taxon-name-part> <tp:taxon-name-part taxon-name-part-type="species" reg="corbetti">corbetti</tp:taxon-name-part></tp:taxon-name></italic> Gahan, 1893. It differs from the closely related <italic><tp:taxon-name><tp:taxon-name-part taxon-name-part-type="genus" reg="Eutaenia">E.</tp:taxon-name-part> <tp:taxon-name-part taxon-name-part-type="species" reg="trifasciella">trifasciella</tp:taxon-name-part></tp:taxon-name></italic> from Hong Kong mainly by having the apical four antennomeres with basal parts lightly testaceous rather than completely black and the black marking on pronotum extending to both anterior and posterior margins, instead of forming only a middle transverse black stripe. In Macau, adults are active only in late spring and range in total length 20.5–23 mm and 6–7 mm in maximum width. They are strictly diurnal and feed on the bark of coastal shrubs (RP &amp; LC pers. obs.).</p><fig id="F43" position="float" orientation="portrait"><object-id xmlns:xlink="http://www.w3.org/1999/xlink" content-type="doi" xlink:type="simple">10.3897/zookeys.1049.65558.figure43</object-id><object-id xmlns:xlink="http://www.w3.org/1999/xlink" content-type="arpha" xlink:type="simple">FFD0E7B2-764A-5C45-9873-5950741320E8</object-id><label>Figure 43.</label><caption><p><italic><tp:taxon-name><tp:taxon-name-part taxon-name-part-type="genus" reg="Eutaenia">Eutaenia</tp:taxon-name-part> <tp:taxon-name-part taxon-name-part-type="species" reg="tanoni">tanoni</tp:taxon-name-part></tp:taxon-name></italic> Breuning 1962: dorsal (<bold>A</bold>) and lateral (<bold>B</bold>) views of specimens observed along the Coloane coast on 19 May 2020 (photographs: LC).</p></caption><graphic xmlns:xlink="http://www.w3.org/1999/xlink" xlink:href="zookeys-1049-079-g043.jpg" position="float" orientation="portrait" xlink:type="simple" id="oo_569421.jpg"><uri content-type="original_file" xlink:type="simple">https://binary.pensoft.net/fig/569421</uri></graphic></fig></tp:treatment-sec><ref-list><ref id="B13"><mixed-citation xmlns:xlink="http://www.w3.org/1999/xlink" xlink:type="simple"><person-group><name name-style="western"><surname>Breuning</surname><given-names>S</given-names></name></person-group> (<year>1962a</year>) <article-title>Contribution à la connaissance des Lamiens du Laos (collection Céramb) Troisième partie.</article-title><source>Bulletin de la Société Royale des Sciences Naturelles du Laos</source><volume>4</volume>(<issue>3</issue>): <fpage>14</fpage>–<lpage>26</lpage>. [17 figs]</mixed-citation></ref><ref id="B71"><mixed-citation xmlns:xlink="http://www.w3.org/1999/xlink" xlink:type="simple"><person-group><name name-style="western"><surname>Huang</surname><given-names>JH</given-names></name><name name-style="western"><surname>Zhou</surname><given-names>SY</given-names></name><name name-style="western"><surname>Wang</surname><given-names>SN</given-names></name></person-group> (<year>2002</year>) <article-title>A Checklist of <tp:taxon-name><tp:taxon-name-part taxon-name-part-type="family">Cerambycidae</tp:taxon-name-part></tp:taxon-name> from Maoer Mountain Natural Reserve, Guangxi (<tp:taxon-name><tp:taxon-name-part taxon-name-part-type="order">Coleoptera</tp:taxon-name-part></tp:taxon-name>: <tp:taxon-name><tp:taxon-name-part taxon-name-part-type="family">Cerambycidae</tp:taxon-name-part></tp:taxon-name>).</article-title><source>Journal of Guangxi Normal University</source><volume>20</volume>(<issue>3</issue>): <fpage>64</fpage>–<lpage>68</lpage>.</mixed-citation></ref><ref id="B137"><mixed-citation xmlns:xlink="http://www.w3.org/1999/xlink" xlink:type="simple"><person-group><name name-style="western"><surname>Rondon</surname><given-names>JA</given-names></name><name name-style="western"><surname>Breuning</surname><given-names>S</given-names></name></person-group> (<year>1970</year>) <article-title>Lamiines du Laos.</article-title><source>Pacific Insects Monograph</source><volume>24</volume>: <fpage>315</fpage>–<lpage>571</lpage>.</mixed-citation></ref></ref-list></tp:taxon-treatment>
