# Supplementary material for: Census of the longhorn beetles (Coleoptera, Cerambycidae and Vesperidae) of the Macau SAR, China
Source: Zookeys. 2021 Jul 22;1049:79–161. doi: 10.3897/zookeys.1049.65558 (PMC8324582; doi:10.3897/zookeys.1049.65558)
Supplement: XML Treatment for Coptops licheneus [file zookeys.1049.65558-treatment77.xml]

<!DOCTYPE tp:taxon-treatment
  PUBLIC "-//TaxonX//DTD Taxonomic Treatment Publishing DTD v0 20100105//EN" "tax-treatment-NSO.dtd">
<tp:taxon-treatment xmlns:tp="http://www.plazi.org/taxpub"><tp:treatment-meta><kwd-group><label>Taxon classification</label><kwd><named-content xmlns:xlink="http://www.w3.org/1999/xlink" content-type="kingdom">Animalia</named-content></kwd><kwd><named-content xmlns:xlink="http://www.w3.org/1999/xlink" content-type="order">Coleoptera</named-content></kwd><kwd><named-content xmlns:xlink="http://www.w3.org/1999/xlink" content-type="family">Cerambycidae</named-content></kwd></kwd-group><mixed-citation publication-type="journal"><person-group><name><surname>Lin</surname><given-names>Mei-Ying</given-names></name><name><surname>Perissinotto</surname><given-names>Renzo</given-names></name><name><surname>Clennell</surname><given-names>Lynette</given-names></name></person-group><article-title>Census of the longhorn beetles (<tp:taxon-name><tp:taxon-name-part taxon-name-part-type="order">Coleoptera</tp:taxon-name-part></tp:taxon-name>, <tp:taxon-name><tp:taxon-name-part taxon-name-part-type="family">Cerambycidae</tp:taxon-name-part></tp:taxon-name> and <tp:taxon-name><tp:taxon-name-part taxon-name-part-type="family">Vesperidae</tp:taxon-name-part></tp:taxon-name>) of the Macau <abbrev xmlns:xlink="http://www.w3.org/1999/xlink" xlink:title="Macau Special Administrative Region" id="ABBRID0EOB" xlink:type="simple">SAR</abbrev>, China</article-title><source>Zookeys</source><day>22</day><month>7</month><year>2021</year><volume>1049</volume><fpage>79</fpage><lpage>161</lpage><pub-id pub-id-type="doi">10.3897/zookeys.1049.65558</pub-id></mixed-citation></tp:treatment-meta><tp:nomenclature><tp:taxon-name><object-id xmlns:xlink="http://www.w3.org/1999/xlink" content-type="arpha" xlink:type="simple">18E306D1-BD2F-5452-87FA-49A4906031DE</object-id>
                  <tp:taxon-name-part taxon-name-part-type="genus" reg="Coptops">Coptops</tp:taxon-name-part>
                  <tp:taxon-name-part taxon-name-part-type="species" reg="licheneus">licheneus</tp:taxon-name-part>
                </tp:taxon-name><tp:taxon-authority>Pascoe, 1865</tp:taxon-authority><xref ref-type="fig" rid="F45">Fig. 45</xref><tp:nomenclature-citation-list><tp:nomenclature-citation><tp:taxon-name>
                      <tp:taxon-name-part taxon-name-part-type="genus" reg="Coptops">Coptops</tp:taxon-name-part> <tp:taxon-name-part taxon-name-part-type="species" reg="lichenea">lichenea</tp:taxon-name-part></tp:taxon-name><comment>Pascoe, 1865: 118. <abbrev xmlns:xlink="http://www.w3.org/1999/xlink" xlink:title="Type Locality" id="ABBRID0EDMHK" xlink:type="simple">TL</abbrev>: Malaysia (Malacca); <abbrev xmlns:xlink="http://www.w3.org/1999/xlink" xlink:title="Type Depository" id="ABBRID0EHMHK" xlink:type="simple">TD</abbrev>: <named-content xmlns:xlink="http://www.w3.org/1999/xlink" content-type="dwc:institutional_code" xlink:type="simple">NHMUK</named-content></comment></tp:nomenclature-citation></tp:nomenclature-citation-list></tp:nomenclature><tp:treatment-sec sec-type="distribution" id="SECID0EPMHK"><title>Distribution.</title><p>Palaearctic Region: China (Fujian, Guangdong, Guangxi, Hainan, Hong Kong, Yunnan); Nepal (<xref ref-type="bibr" rid="B161">Yiu 2009</xref>; <xref ref-type="bibr" rid="B89">Lin and Yang 2019</xref>; <xref ref-type="bibr" rid="B25">Danilevsky 2020</xref>). Oriental Region: Laos; Malaysia (Malacca); Myanmar (<xref ref-type="bibr" rid="B89">Lin and Yang 2019</xref>).</p></tp:treatment-sec><tp:treatment-sec sec-type="Macau records" id="SECID0EFNHK"><title>Macau records.</title><p>Coloane, Hác-Sá, 28 Apr 2019, on dead tree branch, R Perissinotto &amp; L Clennell (<named-content xmlns:xlink="http://www.w3.org/1999/xlink" content-type="dwc:institutional_code" xlink:type="simple">IZCAS</named-content>); Coloane Heights, 3 May 2019, on dead tree trunk, R Perissinotto; ibidem 15 May 2020, R Perissinotto; ibidem 11 Jul 2020, R Perissinotto; Coloane Village, 2 Jun 2020, under light in ablution block, R Perissinotto &amp; L Clennell (<abbrev xmlns:xlink="http://www.w3.org/1999/xlink" content-type="institution" xlink:title="Macau Anglican College" id="ABBRID0EQNHK" xlink:type="simple">MACT</abbrev>); ibidem 5 Jun 2020, on dead tree, R Perissinotto &amp; L Clennell (<abbrev xmlns:xlink="http://www.w3.org/1999/xlink" content-type="institution" xlink:title="Macau Anglican College" id="ABBRID0EVNHK" xlink:type="simple">MACT</abbrev>); St. Francis Xavier’s Parish [Coloane], 25 Apr 2020 11:21, Kisu Wong (<ext-link xmlns:xlink="http://www.w3.org/1999/xlink" xlink:type="simple" ext-link-type="uri" xlink:href="https://www.inaturalist.org/observations/43868250">https://www.inaturalist.org/observations/43868250</ext-link>); ibidem 27 Apr 2020 00:16, Kit Chang (<ext-link xmlns:xlink="http://www.w3.org/1999/xlink" xlink:type="simple" ext-link-type="uri" xlink:href="https://www.inaturalist.org/observations/43868602">https://www.inaturalist.org/observations/43868602</ext-link>); ibidem 28 May 2020 2:33, Kit Chang (<ext-link xmlns:xlink="http://www.w3.org/1999/xlink" xlink:type="simple" ext-link-type="uri" xlink:href="https://www.inaturalist.org/observations/47612775">https://www.inaturalist.org/observations/47612775</ext-link>); ibidem 12 Jun 2020 2:36, Kit Chang (<ext-link xmlns:xlink="http://www.w3.org/1999/xlink" xlink:type="simple" ext-link-type="uri" xlink:href="https://www.inaturalist.org/observations/49251853">https://www.inaturalist.org/observations/49251853</ext-link>); ibidem 12 Jun 2020 2:44, Kit Chang (<ext-link xmlns:xlink="http://www.w3.org/1999/xlink" xlink:type="simple" ext-link-type="uri" xlink:href="https://www.inaturalist.org/observations/49251860">https://www.inaturalist.org/observations/49251860</ext-link>); ibidem 4 Apr 2021 15:08, Lynette Clennell (<ext-link xmlns:xlink="http://www.w3.org/1999/xlink" xlink:type="simple" ext-link-type="uri" xlink:href="https://www.inaturalist.org/observations/72875242">https://www.inaturalist.org/observations/72875242</ext-link>); ibidem 5 Apr 2021 11:21, Wai (<ext-link xmlns:xlink="http://www.w3.org/1999/xlink" xlink:type="simple" ext-link-type="uri" xlink:href="https://www.inaturalist.org/observations/72974838">https://www.inaturalist.org/observations/72974838</ext-link>).</p></tp:treatment-sec><tp:treatment-sec sec-type="remarks" id="SECID0E4OHK"><title>Remarks.</title><p>In Macau, adults are active from late spring to mid-summer and range in total length 15–18 mm and 6–7.5 mm in maximum width. Individuals are readily attracted to artificial lights at night, but are also active during the day while crawling and mating on dead tree surfaces. In Hong Kong, <italic><tp:taxon-name><tp:taxon-name-part taxon-name-part-type="genus" reg="Mangifera">Mangifera</tp:taxon-name-part> <tp:taxon-name-part taxon-name-part-type="species" reg="indica">indica</tp:taxon-name-part></tp:taxon-name></italic> and <italic><tp:taxon-name><tp:taxon-name-part taxon-name-part-type="genus" reg="Derris">Derris</tp:taxon-name-part></tp:taxon-name></italic> spp. have been reported as food plants for the larvae of this species (<xref ref-type="bibr" rid="B161">Yiu 2009</xref>). Other host plants include <italic><tp:taxon-name><tp:taxon-name-part taxon-name-part-type="genus" reg="Derris">Derris</tp:taxon-name-part> <tp:taxon-name-part taxon-name-part-type="species" reg="trifoliata">trifoliata</tp:taxon-name-part></tp:taxon-name></italic>, <italic><tp:taxon-name><tp:taxon-name-part taxon-name-part-type="genus" reg="Hevea">Hevea</tp:taxon-name-part> <tp:taxon-name-part taxon-name-part-type="species" reg="brasiliensis">brasiliensis</tp:taxon-name-part></tp:taxon-name></italic>, <italic><tp:taxon-name><tp:taxon-name-part taxon-name-part-type="genus" reg="Mangifera">Mangifera</tp:taxon-name-part> <tp:taxon-name-part taxon-name-part-type="species" reg="indica">indica</tp:taxon-name-part></tp:taxon-name></italic>, <italic><tp:taxon-name><tp:taxon-name-part taxon-name-part-type="genus" reg="Quercus">Quercus</tp:taxon-name-part></tp:taxon-name></italic> sp., <italic><tp:taxon-name><tp:taxon-name-part taxon-name-part-type="genus" reg="Shorea">Shorea</tp:taxon-name-part></tp:taxon-name></italic> sp. and <italic>Terminalia</italic> sp. (<xref ref-type="bibr" rid="B89">Lin and Yang 2019</xref>).</p><fig id="F45" position="float" orientation="portrait"><object-id xmlns:xlink="http://www.w3.org/1999/xlink" content-type="doi" xlink:type="simple">10.3897/zookeys.1049.65558.figure45</object-id><object-id xmlns:xlink="http://www.w3.org/1999/xlink" content-type="arpha" xlink:type="simple">CD664817-BAE0-5DCF-84C5-AFF7EDCD442C</object-id><label>Figure 45.</label><caption><p><italic><tp:taxon-name><tp:taxon-name-part taxon-name-part-type="genus" reg="Coptops">Coptops</tp:taxon-name-part> <tp:taxon-name-part taxon-name-part-type="species" reg="licheneus">licheneus</tp:taxon-name-part></tp:taxon-name></italic> Pascoe, 1865: dorsal (<bold>A</bold>) and lateral (<bold>B</bold>) views of specimens observed on Coloane Heights, on 11 Jul 2020 and 26 May 2020, respectively (photographs: LC).</p></caption><graphic xmlns:xlink="http://www.w3.org/1999/xlink" xlink:href="zookeys-1049-079-g045.jpg" position="float" orientation="portrait" xlink:type="simple" id="oo_569423.jpg"><uri content-type="original_file" xlink:type="simple">https://binary.pensoft.net/fig/569423</uri></graphic></fig></tp:treatment-sec><ref-list><ref id="B161"><mixed-citation xmlns:xlink="http://www.w3.org/1999/xlink" xlink:type="simple"><person-group><name name-style="western"><surname>Yiu</surname><given-names>V</given-names></name></person-group> (<year>2009</year>) <source>Longhorn Beetles of Hong Kong. Insect Fauna of Hong Kong, Fascicle 1.</source><publisher-name>Hong Kong Entomological Society</publisher-name>, <publisher-loc>Hong Kong</publisher-loc>, <size units="page">149 pp</size>.</mixed-citation></ref><ref id="B89"><mixed-citation xmlns:xlink="http://www.w3.org/1999/xlink" xlink:type="simple"><person-group><name name-style="western"><surname>Lin</surname><given-names>M-Y</given-names></name><name name-style="western"><surname>Yang</surname><given-names>X-K</given-names></name></person-group> (<year>2019</year>) <source>Catalogue of Chinese <tp:taxon-name><tp:taxon-name-part taxon-name-part-type="order">Coleoptera</tp:taxon-name-part></tp:taxon-name>, Vol. IX. <tp:taxon-name><tp:taxon-name-part taxon-name-part-type="superfamily">Chrysomeloidea</tp:taxon-name-part></tp:taxon-name>: <tp:taxon-name><tp:taxon-name-part taxon-name-part-type="family">Vesperidae</tp:taxon-name-part></tp:taxon-name>, <tp:taxon-name><tp:taxon-name-part taxon-name-part-type="family">Disteniidae</tp:taxon-name-part></tp:taxon-name>, <tp:taxon-name><tp:taxon-name-part taxon-name-part-type="family">Cerambycidae</tp:taxon-name-part></tp:taxon-name>.</source><publisher-name>Science Press</publisher-name>, <publisher-loc>Beijing</publisher-loc>, <size units="page">575 pp</size>.</mixed-citation></ref><ref id="B25"><mixed-citation xmlns:xlink="http://www.w3.org/1999/xlink" xlink:type="simple"><person-group><name name-style="western"><surname>Danilevsky</surname><given-names>M</given-names></name></person-group> (<year>2020</year>) Catalogue of Palaearctic <tp:taxon-name><tp:taxon-name-part taxon-name-part-type="order">Coleoptera</tp:taxon-name-part></tp:taxon-name>, Vol 6/1: <tp:taxon-name><tp:taxon-name-part taxon-name-part-type="superfamily">Chrysomeloidea</tp:taxon-name-part></tp:taxon-name> I (<tp:taxon-name><tp:taxon-name-part taxon-name-part-type="family">Vesperidae</tp:taxon-name-part></tp:taxon-name>, <tp:taxon-name><tp:taxon-name-part taxon-name-part-type="family">Disteniidae</tp:taxon-name-part></tp:taxon-name>, <tp:taxon-name><tp:taxon-name-part taxon-name-part-type="family">Cerambycidae</tp:taxon-name-part></tp:taxon-name>). Brill, Leiden/Boston, [xxii +] 712 pp. <ext-link xlink:type="simple" ext-link-type="doi" xlink:href="10.1163/9789004440333">https://doi.org/10.1163/9789004440333</ext-link></mixed-citation></ref></ref-list></tp:taxon-treatment>
