# Supplementary material for: Census of the longhorn beetles (Coleoptera, Cerambycidae and Vesperidae) of the Macau SAR, China
Source: Zookeys. 2021 Jul 22;1049:79–161. doi: 10.3897/zookeys.1049.65558 (PMC8324582; doi:10.3897/zookeys.1049.65558)
Supplement: XML Treatment for Desisa subfasciata [file zookeys.1049.65558-treatment79.xml]

<!DOCTYPE tp:taxon-treatment
  PUBLIC "-//TaxonX//DTD Taxonomic Treatment Publishing DTD v0 20100105//EN" "tax-treatment-NSO.dtd">
<tp:taxon-treatment xmlns:tp="http://www.plazi.org/taxpub"><tp:treatment-meta><kwd-group><label>Taxon classification</label><kwd><named-content xmlns:xlink="http://www.w3.org/1999/xlink" content-type="kingdom">Animalia</named-content></kwd><kwd><named-content xmlns:xlink="http://www.w3.org/1999/xlink" content-type="order">Coleoptera</named-content></kwd><kwd><named-content xmlns:xlink="http://www.w3.org/1999/xlink" content-type="family">Cerambycidae</named-content></kwd></kwd-group><mixed-citation publication-type="journal"><person-group><name><surname>Lin</surname><given-names>Mei-Ying</given-names></name><name><surname>Perissinotto</surname><given-names>Renzo</given-names></name><name><surname>Clennell</surname><given-names>Lynette</given-names></name></person-group><article-title>Census of the longhorn beetles (<tp:taxon-name><tp:taxon-name-part taxon-name-part-type="order">Coleoptera</tp:taxon-name-part></tp:taxon-name>, <tp:taxon-name><tp:taxon-name-part taxon-name-part-type="family">Cerambycidae</tp:taxon-name-part></tp:taxon-name> and <tp:taxon-name><tp:taxon-name-part taxon-name-part-type="family">Vesperidae</tp:taxon-name-part></tp:taxon-name>) of the Macau <abbrev xmlns:xlink="http://www.w3.org/1999/xlink" xlink:title="Macau Special Administrative Region" id="ABBRID0EOB" xlink:type="simple">SAR</abbrev>, China</article-title><source>Zookeys</source><day>22</day><month>7</month><year>2021</year><volume>1049</volume><fpage>79</fpage><lpage>161</lpage><pub-id pub-id-type="doi">10.3897/zookeys.1049.65558</pub-id></mixed-citation></tp:treatment-meta><tp:nomenclature><tp:taxon-name><object-id xmlns:xlink="http://www.w3.org/1999/xlink" content-type="arpha" xlink:type="simple">91D8FAE2-CE9F-5D1D-8EDB-AB144E180C6F</object-id>
                  <tp:taxon-name-part taxon-name-part-type="genus" reg="Desisa">Desisa</tp:taxon-name-part>
                  <tp:taxon-name-part taxon-name-part-type="species" reg="subfasciata">subfasciata</tp:taxon-name-part>
                </tp:taxon-name><tp:taxon-authority>(Pascoe, 1862)</tp:taxon-authority><xref ref-type="fig" rid="F46">Fig. 46</xref><tp:nomenclature-citation-list><tp:nomenclature-citation><tp:taxon-name>
                      <tp:taxon-name-part taxon-name-part-type="genus" reg="Praonetha">Praonetha</tp:taxon-name-part> <tp:taxon-name-part taxon-name-part-type="species" reg="subfasciata">subfasciata</tp:taxon-name-part></tp:taxon-name><comment>Pascoe, 1862: 348. <abbrev xmlns:xlink="http://www.w3.org/1999/xlink" xlink:title="Type Locality" id="ABBRID0E2VHK" xlink:type="simple">TL</abbrev>: Cambodia; <abbrev xmlns:xlink="http://www.w3.org/1999/xlink" xlink:title="Type Depository" id="ABBRID0E6VHK" xlink:type="simple">TD</abbrev>: <named-content xmlns:xlink="http://www.w3.org/1999/xlink" content-type="dwc:institutional_code" xlink:type="simple">NHMUK</named-content></comment></tp:nomenclature-citation></tp:nomenclature-citation-list></tp:nomenclature><tp:treatment-sec sec-type="distribution" id="SECID0EHWHK"><title>Distribution.</title><p>Palaearctic Region: China (Guangdong, Guangxi, Hainan, Henan, Hong Kong, Hubei, Jiangsu, Jiangxi, Yunnan, Zhejiang); India (Uttarakhand); Nepal (<xref ref-type="bibr" rid="B161">Yiu 2009</xref>; <xref ref-type="bibr" rid="B89">Lin and Yang 2019</xref>; <xref ref-type="bibr" rid="B25">Danilevsky 2020</xref>). Oriental Region: Cambodia; Laos; Vietnam (<xref ref-type="bibr" rid="B68">Hua 2002</xref>).</p></tp:treatment-sec><tp:treatment-sec sec-type="Macau records" id="SECID0E4WHK"><title>Macau records.</title><p>Coloane, A-Má Cultural Village, 28 Apr 2019, R Perissinotto &amp; L Clennell (<named-content xmlns:xlink="http://www.w3.org/1999/xlink" content-type="dwc:institutional_code" xlink:type="simple">IZCAS</named-content>); ibidem 6 May 2020, R Perissinotto; Coloane Village, 14 May 2020, at light in ablution block, R Perissinotto &amp; L Clennell (<abbrev xmlns:xlink="http://www.w3.org/1999/xlink" content-type="institution" xlink:title="Macau Anglican College" id="ABBRID0EIXHK" xlink:type="simple">MACT</abbrev>); ibidem 24 May 2020, on dead tree trunk, R Perissinotto &amp; L Clennell; ibidem 26 May 2020, in mosquito trap, R Perissinotto &amp; L Clennell (<abbrev xmlns:xlink="http://www.w3.org/1999/xlink" content-type="institution" xlink:title="Macau Anglican College" id="ABBRID0ENXHK" xlink:type="simple">MACT</abbrev>); ibidem 31 May 2020, on mosquito trap, R Perissinotto &amp; L Clennell (<named-content xmlns:xlink="http://www.w3.org/1999/xlink" content-type="dwc:institutional_code" xlink:type="simple">IZCAS</named-content>); Great Taipa, 30 Apr 2019, on floor in ablution block, R Perissinotto &amp; L Clennell (<named-content xmlns:xlink="http://www.w3.org/1999/xlink" content-type="dwc:institutional_code" xlink:type="simple">IZCAS</named-content>); St. Francis Xavier’s Parish [Coloane], 16 May 2020 21:42, Kit Chang (<ext-link xmlns:xlink="http://www.w3.org/1999/xlink" xlink:type="simple" ext-link-type="uri" xlink:href="https://www.inaturalist.org/observations/46100622">https://www.inaturalist.org/observations/46100622</ext-link>); ibidem 3 May 2020 00:54, Kit Chang (<ext-link xmlns:xlink="http://www.w3.org/1999/xlink" xlink:type="simple" ext-link-type="uri" xlink:href="https://www.inaturalist.org/observations/47765453">https://www.inaturalist.org/observations/47765453</ext-link>); ibidem 16 May 2020 20:50, Kisu Wong (<ext-link xmlns:xlink="http://www.w3.org/1999/xlink" xlink:type="simple" ext-link-type="uri" xlink:href="https://www.inaturalist.org/observations/53851800">https://www.inaturalist.org/observations/53851800</ext-link>); ibidem 19 May 2021, Lynette Clennell (<ext-link xmlns:xlink="http://www.w3.org/1999/xlink" xlink:type="simple" ext-link-type="uri" xlink:href="https://www.inaturalist.org/observations/79472969">https://www.inaturalist.org/observations/79472969</ext-link>); ibidem 22 May 2021 8:33, Kit Chang (<ext-link xmlns:xlink="http://www.w3.org/1999/xlink" xlink:type="simple" ext-link-type="uri" xlink:href="https://www.inaturalist.org/observations/79764029">https://www.inaturalist.org/observations/79764029</ext-link>); Coloane Heights, Walking Trail, 16 May 2020 20:31, Eric Kwan (<ext-link xmlns:xlink="http://www.w3.org/1999/xlink" xlink:type="simple" ext-link-type="uri" xlink:href="https://www.inaturalist.org/observations/46146716">https://www.inaturalist.org/observations/46146716</ext-link>); Macau, 18 Jun 2020 22:13, Kelvin Joshua Che (<ext-link xmlns:xlink="http://www.w3.org/1999/xlink" xlink:type="simple" ext-link-type="uri" xlink:href="https://www.inaturalist.org/observations/50638425">https://www.inaturalist.org/observations/50638425</ext-link>).</p></tp:treatment-sec><tp:treatment-sec sec-type="remarks" id="SECID0E6YHK"><title>Remarks.</title><p>In Macau, adults are active only in mid to late spring and range in total length 10–15 mm and 4–6 mm in maximum width. They are both nocturnal, being readily attracted to artificial lights, and diurnal, crawling and mating on dead tree branches and trunks. In Hong Kong, larvae have been found boring into various trees, including <italic><tp:taxon-name><tp:taxon-name-part taxon-name-part-type="genus" reg="Mallotus">Mallotus</tp:taxon-name-part> <tp:taxon-name-part taxon-name-part-type="species" reg="philippensis">philippensis</tp:taxon-name-part></tp:taxon-name></italic>, <italic><tp:taxon-name><tp:taxon-name-part taxon-name-part-type="genus" reg="Morus">Morus</tp:taxon-name-part> <tp:taxon-name-part taxon-name-part-type="species" reg="alba">alba</tp:taxon-name-part></tp:taxon-name></italic> and <italic><tp:taxon-name><tp:taxon-name-part taxon-name-part-type="genus" reg="Prunus">Prunus</tp:taxon-name-part> <tp:taxon-name-part taxon-name-part-type="species" reg="persica">persica</tp:taxon-name-part></tp:taxon-name></italic> (<xref ref-type="bibr" rid="B161">Yiu 2009</xref>). Other reported host plants include <italic><tp:taxon-name><tp:taxon-name-part taxon-name-part-type="genus" reg="Bauhinia">Bauhinia</tp:taxon-name-part> <tp:taxon-name-part taxon-name-part-type="species" reg="vahlii">vahlii</tp:taxon-name-part></tp:taxon-name></italic> and <italic><tp:taxon-name><tp:taxon-name-part taxon-name-part-type="genus" reg="Prunus">Prunus</tp:taxon-name-part> <tp:taxon-name-part taxon-name-part-type="species" reg="armeniaca">armeniaca</tp:taxon-name-part></tp:taxon-name></italic> (<xref ref-type="bibr" rid="B89">Lin and Yang 2019</xref>).</p><fig id="F46" position="float" orientation="portrait"><object-id xmlns:xlink="http://www.w3.org/1999/xlink" content-type="doi" xlink:type="simple">10.3897/zookeys.1049.65558.figure46</object-id><object-id xmlns:xlink="http://www.w3.org/1999/xlink" content-type="arpha" xlink:type="simple">5BB96166-A349-576A-B6DE-5173625EAE55</object-id><label>Figure 46.</label><caption><p><italic><tp:taxon-name><tp:taxon-name-part taxon-name-part-type="genus" reg="Desisa">Desisa</tp:taxon-name-part> <tp:taxon-name-part taxon-name-part-type="species" reg="subfasciata">subfasciata</tp:taxon-name-part></tp:taxon-name></italic> (Pascoe, 1862): dorsal (<bold>A</bold>) and lateral (<bold>B</bold>) views of specimens observed on the Coloane Heights on 16 May 2020 and on 24 May 2020, respectively (photographs: <bold>A</bold> Kisu Wong <bold>B</bold> LC).</p></caption><graphic xmlns:xlink="http://www.w3.org/1999/xlink" xlink:href="zookeys-1049-079-g046.jpg" position="float" orientation="portrait" xlink:type="simple" id="oo_569424.jpg"><uri content-type="original_file" xlink:type="simple">https://binary.pensoft.net/fig/569424</uri></graphic></fig></tp:treatment-sec><ref-list><ref id="B161"><mixed-citation xmlns:xlink="http://www.w3.org/1999/xlink" xlink:type="simple"><person-group><name name-style="western"><surname>Yiu</surname><given-names>V</given-names></name></person-group> (<year>2009</year>) <source>Longhorn Beetles of Hong Kong. Insect Fauna of Hong Kong, Fascicle 1.</source><publisher-name>Hong Kong Entomological Society</publisher-name>, <publisher-loc>Hong Kong</publisher-loc>, <size units="page">149 pp</size>.</mixed-citation></ref><ref id="B89"><mixed-citation xmlns:xlink="http://www.w3.org/1999/xlink" xlink:type="simple"><person-group><name name-style="western"><surname>Lin</surname><given-names>M-Y</given-names></name><name name-style="western"><surname>Yang</surname><given-names>X-K</given-names></name></person-group> (<year>2019</year>) <source>Catalogue of Chinese <tp:taxon-name><tp:taxon-name-part taxon-name-part-type="order">Coleoptera</tp:taxon-name-part></tp:taxon-name>, Vol. IX. <tp:taxon-name><tp:taxon-name-part taxon-name-part-type="superfamily">Chrysomeloidea</tp:taxon-name-part></tp:taxon-name>: <tp:taxon-name><tp:taxon-name-part taxon-name-part-type="family">Vesperidae</tp:taxon-name-part></tp:taxon-name>, <tp:taxon-name><tp:taxon-name-part taxon-name-part-type="family">Disteniidae</tp:taxon-name-part></tp:taxon-name>, <tp:taxon-name><tp:taxon-name-part taxon-name-part-type="family">Cerambycidae</tp:taxon-name-part></tp:taxon-name>.</source><publisher-name>Science Press</publisher-name>, <publisher-loc>Beijing</publisher-loc>, <size units="page">575 pp</size>.</mixed-citation></ref><ref id="B25"><mixed-citation xmlns:xlink="http://www.w3.org/1999/xlink" xlink:type="simple"><person-group><name name-style="western"><surname>Danilevsky</surname><given-names>M</given-names></name></person-group> (<year>2020</year>) Catalogue of Palaearctic <tp:taxon-name><tp:taxon-name-part taxon-name-part-type="order">Coleoptera</tp:taxon-name-part></tp:taxon-name>, Vol 6/1: <tp:taxon-name><tp:taxon-name-part taxon-name-part-type="superfamily">Chrysomeloidea</tp:taxon-name-part></tp:taxon-name> I (<tp:taxon-name><tp:taxon-name-part taxon-name-part-type="family">Vesperidae</tp:taxon-name-part></tp:taxon-name>, <tp:taxon-name><tp:taxon-name-part taxon-name-part-type="family">Disteniidae</tp:taxon-name-part></tp:taxon-name>, <tp:taxon-name><tp:taxon-name-part taxon-name-part-type="family">Cerambycidae</tp:taxon-name-part></tp:taxon-name>). Brill, Leiden/Boston, [xxii +] 712 pp. <ext-link xlink:type="simple" ext-link-type="doi" xlink:href="10.1163/9789004440333">https://doi.org/10.1163/9789004440333</ext-link></mixed-citation></ref><ref id="B68"><mixed-citation xmlns:xlink="http://www.w3.org/1999/xlink" xlink:type="simple"><person-group><name name-style="western"><surname>Hua</surname><given-names>L-Z</given-names></name></person-group> (<year>2002</year>) <article-title>List of Chinese Insects. Zhongshan (Sun Yat-Sen) University Press, Guangzhou.</article-title><source>List of Chinese Insects</source><volume>2</volume>: <fpage>1</fpage>–<lpage>612</lpage>.</mixed-citation></ref></ref-list></tp:taxon-treatment>
