# Supplementary material for: Census of the longhorn beetles (Coleoptera, Cerambycidae and Vesperidae) of the Macau SAR, China
Source: Zookeys. 2021 Jul 22;1049:79–161. doi: 10.3897/zookeys.1049.65558 (PMC8324582; doi:10.3897/zookeys.1049.65558)
Supplement: XML Treatment for Pterolophia consularis [file zookeys.1049.65558-treatment86.xml]

<!DOCTYPE tp:taxon-treatment
  PUBLIC "-//TaxonX//DTD Taxonomic Treatment Publishing DTD v0 20100105//EN" "tax-treatment-NSO.dtd">
<tp:taxon-treatment xmlns:tp="http://www.plazi.org/taxpub"><tp:treatment-meta><kwd-group><label>Taxon classification</label><kwd><named-content xmlns:xlink="http://www.w3.org/1999/xlink" content-type="kingdom">Animalia</named-content></kwd><kwd><named-content xmlns:xlink="http://www.w3.org/1999/xlink" content-type="order">Coleoptera</named-content></kwd><kwd><named-content xmlns:xlink="http://www.w3.org/1999/xlink" content-type="family">Cerambycidae</named-content></kwd></kwd-group><mixed-citation publication-type="journal"><person-group><name><surname>Lin</surname><given-names>Mei-Ying</given-names></name><name><surname>Perissinotto</surname><given-names>Renzo</given-names></name><name><surname>Clennell</surname><given-names>Lynette</given-names></name></person-group><article-title>Census of the longhorn beetles (<tp:taxon-name><tp:taxon-name-part taxon-name-part-type="order">Coleoptera</tp:taxon-name-part></tp:taxon-name>, <tp:taxon-name><tp:taxon-name-part taxon-name-part-type="family">Cerambycidae</tp:taxon-name-part></tp:taxon-name> and <tp:taxon-name><tp:taxon-name-part taxon-name-part-type="family">Vesperidae</tp:taxon-name-part></tp:taxon-name>) of the Macau <abbrev xmlns:xlink="http://www.w3.org/1999/xlink" xlink:title="Macau Special Administrative Region" id="ABBRID0EOB" xlink:type="simple">SAR</abbrev>, China</article-title><source>Zookeys</source><day>22</day><month>7</month><year>2021</year><volume>1049</volume><fpage>79</fpage><lpage>161</lpage><pub-id pub-id-type="doi">10.3897/zookeys.1049.65558</pub-id></mixed-citation></tp:treatment-meta><tp:nomenclature><tp:taxon-name><object-id xmlns:xlink="http://www.w3.org/1999/xlink" content-type="arpha" xlink:type="simple">3B39E1F5-FBD2-5E8B-8507-FB1D82E0291F</object-id>
                  <tp:taxon-name-part taxon-name-part-type="genus" reg="Pterolophia">Pterolophia</tp:taxon-name-part>
                  <tp:taxon-name-part taxon-name-part-type="species" reg="consularis">consularis</tp:taxon-name-part>
                </tp:taxon-name><tp:taxon-authority>(Pascoe, 1866)</tp:taxon-authority><xref ref-type="fig" rid="F50">Fig. 50</xref><tp:nomenclature-citation-list><tp:nomenclature-citation><tp:taxon-name>
                      <tp:taxon-name-part taxon-name-part-type="genus" reg="Praonetha">Praonetha</tp:taxon-name-part> <tp:taxon-name-part taxon-name-part-type="species" reg="consularis">consularis</tp:taxon-name-part></tp:taxon-name><comment>Pascoe, 1866: 240. <abbrev xmlns:xlink="http://www.w3.org/1999/xlink" xlink:title="Type Locality" id="ABBRID0E6QAM" xlink:type="simple">TL</abbrev>: Malaysia (Malacca); <abbrev xmlns:xlink="http://www.w3.org/1999/xlink" xlink:title="Type Depository" id="ABBRID0EDRAM" xlink:type="simple">TD</abbrev>: <named-content xmlns:xlink="http://www.w3.org/1999/xlink" content-type="dwc:institutional_code" xlink:type="simple">NHMUK</named-content></comment></tp:nomenclature-citation><tp:nomenclature-citation><tp:taxon-name>
                      <tp:taxon-name-part taxon-name-part-type="genus" reg="Pterolophia">Pterolophia</tp:taxon-name-part> <tp:taxon-name-part taxon-name-part-type="species" reg="cervina">cervina</tp:taxon-name-part></tp:taxon-name><comment>Gressitt, 1939: 74. <abbrev xmlns:xlink="http://www.w3.org/1999/xlink" xlink:title="Type Locality" id="ABBRID0EYRAM" xlink:type="simple">TL</abbrev>: China (Guangdong); <abbrev xmlns:xlink="http://www.w3.org/1999/xlink" xlink:title="Type Depository" id="ABBRID0E3RAM" xlink:type="simple">TD</abbrev>: <named-content xmlns:xlink="http://www.w3.org/1999/xlink" content-type="dwc:institutional_code" xlink:type="simple">SYSU</named-content></comment></tp:nomenclature-citation></tp:nomenclature-citation-list></tp:nomenclature><tp:treatment-sec sec-type="distribution" id="SECID0EESAM"><title>Distribution.</title><p>Palaearctic Region: China (Guangdong, Guangxi, Guizhou, Hainan, Hong Kong, Yunnan); Bhutan; India (Sikkim) (<xref ref-type="bibr" rid="B161">Yiu 2009</xref>; <xref ref-type="bibr" rid="B89">Lin and Yang 2019</xref>; <xref ref-type="bibr" rid="B25">Danilevsky 2020</xref>). Oriental Region: Laos; Malaysia (Malacca); Myanmar; Indonesia (Sumatra); Vietnam (<xref ref-type="bibr" rid="B73">Kariyanna et al. 2017</xref>). Afrotropical Region: Madagascar (<xref ref-type="bibr" rid="B73">Kariyanna et al. 2017</xref>).</p></tp:treatment-sec><tp:treatment-sec sec-type="Macau records" id="SECID0E5SAM"><title>Macau records.</title><p>Coloane Village, 1 Jun 2020, on mosquito trap in ablution block, R Perissinotto &amp; L Clennell (<named-content xmlns:xlink="http://www.w3.org/1999/xlink" content-type="dwc:institutional_code" xlink:type="simple">IZCAS</named-content>); ibidem 2 May 2021, Lynette Clennell (<ext-link xmlns:xlink="http://www.w3.org/1999/xlink" xlink:type="simple" ext-link-type="uri" xlink:href="https://www.inaturalist.org/observations/76790081">https://www.inaturalist.org/observations/76790081</ext-link>).</p></tp:treatment-sec><tp:treatment-sec sec-type="remarks" id="SECID0EOTAM"><title>Remarks.</title><p>The only two specimens observed in Macau exhibited a total length of 9–9.5 mm and a maximum width of 4 mm. Its general morphology matches rather well that of <italic><tp:taxon-name><tp:taxon-name-part taxon-name-part-type="genus" reg="Pterolophia">Pterolophia</tp:taxon-name-part> <tp:taxon-name-part taxon-name-part-type="species" reg="cervina">cervina</tp:taxon-name-part></tp:taxon-name></italic> Gressit, 1939 from Guangdong, which was recently considered as a synonym of <italic><tp:taxon-name><tp:taxon-name-part taxon-name-part-type="genus" reg="Praonetha">Praonetha</tp:taxon-name-part> <tp:taxon-name-part taxon-name-part-type="species" reg="consularis">consularis</tp:taxon-name-part></tp:taxon-name></italic> Pascoe, 1866 (<xref ref-type="bibr" rid="B155">Weigel et al. 2013</xref>). It also resembles closely <tp:taxon-name><tp:taxon-name-part taxon-name-part-type="genus" reg="Praonetha">P.</tp:taxon-name-part> (<tp:taxon-name-part taxon-name-part-type="subgenus" reg="Mimoron">Mimoron</tp:taxon-name-part>) <tp:taxon-name-part taxon-name-part-type="species" reg="brevegibbosa">brevegibbosa</tp:taxon-name-part></tp:taxon-name> Pic, 1926 from Lantau Island, Hong Kong (<xref ref-type="bibr" rid="B61">Hayashi 1982</xref>, pl. 2, fig. 6). So, it is possible that all of them actually represent the same species, with the name <tp:taxon-name><tp:taxon-name-part taxon-name-part-type="genus" reg="Praonetha">P.</tp:taxon-name-part> (<tp:taxon-name-part taxon-name-part-type="subgenus" reg="Praonetha">P.</tp:taxon-name-part>) <tp:taxon-name-part taxon-name-part-type="species" reg="consularis">consularis</tp:taxon-name-part></tp:taxon-name> being the most senior. However, if the type species from Malaysia is different, then <tp:taxon-name><tp:taxon-name-part taxon-name-part-type="genus" reg="Praonetha">P.</tp:taxon-name-part> (<tp:taxon-name-part taxon-name-part-type="subgenus" reg="Mimoron">M.</tp:taxon-name-part>) <tp:taxon-name-part taxon-name-part-type="species" reg="brevegibbosa">brevegibbosa</tp:taxon-name-part></tp:taxon-name> will be the senior name for the species from Macau, Guangdong, Hong Kong and Hainan Island. <xref ref-type="bibr" rid="B161">Yiu (2009)</xref> reported that larvae of this species in Hong Kong bore into plants of <italic><tp:taxon-name><tp:taxon-name-part taxon-name-part-type="genus" reg="Zea">Zea</tp:taxon-name-part> <tp:taxon-name-part taxon-name-part-type="species" reg="mays">mays</tp:taxon-name-part></tp:taxon-name></italic> and <xref ref-type="bibr" rid="B68">Hua (2002)</xref> listed as host plant also <italic><tp:taxon-name><tp:taxon-name-part taxon-name-part-type="genus" reg="Casuarina">Casuarina</tp:taxon-name-part> <tp:taxon-name-part taxon-name-part-type="species" reg="equisetifolia">equisetifolia</tp:taxon-name-part></tp:taxon-name></italic>.</p><fig id="F50" position="float" orientation="portrait"><object-id xmlns:xlink="http://www.w3.org/1999/xlink" content-type="doi" xlink:type="simple">10.3897/zookeys.1049.65558.figure50</object-id><object-id xmlns:xlink="http://www.w3.org/1999/xlink" content-type="arpha" xlink:type="simple">0C936C23-33A6-5646-AF69-FDDEFA50FC42</object-id><label>Figure 50.</label><caption><p><italic><tp:taxon-name><tp:taxon-name-part taxon-name-part-type="genus" reg="Pterolophia">Pterolophia</tp:taxon-name-part> <tp:taxon-name-part taxon-name-part-type="species" reg="consularis">consularis</tp:taxon-name-part></tp:taxon-name></italic> (Pascoe, 1866): dorsal (<bold>A</bold>) and lateral (<bold>B</bold>) views of specimen observed at Coloane Village on 1 Jun 2020 (photographs: LC).</p></caption><graphic xmlns:xlink="http://www.w3.org/1999/xlink" xlink:href="zookeys-1049-079-g050.jpg" position="float" orientation="portrait" xlink:type="simple" id="oo_569428.jpg"><uri content-type="original_file" xlink:type="simple">https://binary.pensoft.net/fig/569428</uri></graphic></fig></tp:treatment-sec><ref-list><ref id="B161"><mixed-citation xmlns:xlink="http://www.w3.org/1999/xlink" xlink:type="simple"><person-group><name name-style="western"><surname>Yiu</surname><given-names>V</given-names></name></person-group> (<year>2009</year>) <source>Longhorn Beetles of Hong Kong. Insect Fauna of Hong Kong, Fascicle 1.</source><publisher-name>Hong Kong Entomological Society</publisher-name>, <publisher-loc>Hong Kong</publisher-loc>, <size units="page">149 pp</size>.</mixed-citation></ref><ref id="B89"><mixed-citation xmlns:xlink="http://www.w3.org/1999/xlink" xlink:type="simple"><person-group><name name-style="western"><surname>Lin</surname><given-names>M-Y</given-names></name><name name-style="western"><surname>Yang</surname><given-names>X-K</given-names></name></person-group> (<year>2019</year>) <source>Catalogue of Chinese <tp:taxon-name><tp:taxon-name-part taxon-name-part-type="order">Coleoptera</tp:taxon-name-part></tp:taxon-name>, Vol. IX. <tp:taxon-name><tp:taxon-name-part taxon-name-part-type="superfamily">Chrysomeloidea</tp:taxon-name-part></tp:taxon-name>: <tp:taxon-name><tp:taxon-name-part taxon-name-part-type="family">Vesperidae</tp:taxon-name-part></tp:taxon-name>, <tp:taxon-name><tp:taxon-name-part taxon-name-part-type="family">Disteniidae</tp:taxon-name-part></tp:taxon-name>, <tp:taxon-name><tp:taxon-name-part taxon-name-part-type="family">Cerambycidae</tp:taxon-name-part></tp:taxon-name>.</source><publisher-name>Science Press</publisher-name>, <publisher-loc>Beijing</publisher-loc>, <size units="page">575 pp</size>.</mixed-citation></ref><ref id="B25"><mixed-citation xmlns:xlink="http://www.w3.org/1999/xlink" xlink:type="simple"><person-group><name name-style="western"><surname>Danilevsky</surname><given-names>M</given-names></name></person-group> (<year>2020</year>) Catalogue of Palaearctic <tp:taxon-name><tp:taxon-name-part taxon-name-part-type="order">Coleoptera</tp:taxon-name-part></tp:taxon-name>, Vol 6/1: <tp:taxon-name><tp:taxon-name-part taxon-name-part-type="superfamily">Chrysomeloidea</tp:taxon-name-part></tp:taxon-name> I (<tp:taxon-name><tp:taxon-name-part taxon-name-part-type="family">Vesperidae</tp:taxon-name-part></tp:taxon-name>, <tp:taxon-name><tp:taxon-name-part taxon-name-part-type="family">Disteniidae</tp:taxon-name-part></tp:taxon-name>, <tp:taxon-name><tp:taxon-name-part taxon-name-part-type="family">Cerambycidae</tp:taxon-name-part></tp:taxon-name>). Brill, Leiden/Boston, [xxii +] 712 pp. <ext-link xlink:type="simple" ext-link-type="doi" xlink:href="10.1163/9789004440333">https://doi.org/10.1163/9789004440333</ext-link></mixed-citation></ref><ref id="B73"><mixed-citation xmlns:xlink="http://www.w3.org/1999/xlink" xlink:type="simple"><person-group><name name-style="western"><surname>Kariyanna</surname><given-names>B</given-names></name><name name-style="western"><surname>Mohan</surname><given-names>M</given-names></name><name name-style="western"><surname>Gupta</surname><given-names>R</given-names></name><name name-style="western"><surname>Vitali</surname><given-names>F</given-names></name></person-group> (<year>2017</year>) <article-title>The checklist of longhorn beetles (<tp:taxon-name><tp:taxon-name-part taxon-name-part-type="order">Coleoptera</tp:taxon-name-part></tp:taxon-name>: <tp:taxon-name><tp:taxon-name-part taxon-name-part-type="family">Cerambycidae</tp:taxon-name-part></tp:taxon-name>) from India.</article-title><source>Zootaxa</source><volume>4345</volume>(<issue>1</issue>): <fpage>1</fpage>–<lpage>317</lpage>. <ext-link xlink:type="simple" ext-link-type="doi" xlink:href="10.11646/zootaxa.4345.1.1">https://doi.org/10.11646/zootaxa.4345.1.1</ext-link></mixed-citation></ref><ref id="B155"><mixed-citation xmlns:xlink="http://www.w3.org/1999/xlink" xlink:type="simple"><person-group><name name-style="western"><surname>Weigel</surname><given-names>A</given-names></name><name name-style="western"><surname>Meng</surname><given-names>L-Z</given-names></name><name name-style="western"><surname>Lin</surname><given-names>M-Y</given-names></name></person-group> (<year>2013</year>) <source>Contribution to the Fauna of Longhorn Beetles in the Naban River Watershed National Nature Reserve.</source><publisher-name>Formosa Ecological Company</publisher-name>, <publisher-loc>Taiwan</publisher-loc>, <size units="page">219 pp</size>.</mixed-citation></ref><ref id="B61"><mixed-citation xmlns:xlink="http://www.w3.org/1999/xlink" xlink:type="simple"><person-group><name name-style="western"><surname>Hayashi</surname><given-names>M</given-names></name></person-group> (<year>1982</year>) <article-title>On Some <tp:taxon-name><tp:taxon-name-part taxon-name-part-type="family">Cerambycidae</tp:taxon-name-part></tp:taxon-name> from Hong Kong (<tp:taxon-name><tp:taxon-name-part taxon-name-part-type="order">Coleoptera</tp:taxon-name-part></tp:taxon-name>).</article-title><source>The Entomological Review of Japan</source><volume>37</volume>(<issue>1</issue>): <fpage>71</fpage>–<lpage>74</lpage>. [pl. 2] <ext-link xlink:type="simple" ext-link-type="uri" xlink:href="http://coleoptera.sakura.ne.jp/ERJ/ERJ37(1)1982.pdf">http://coleoptera.sakura.ne.jp/ERJ/ERJ37(1)1982.pdf</ext-link></mixed-citation></ref><ref id="B68"><mixed-citation xmlns:xlink="http://www.w3.org/1999/xlink" xlink:type="simple"><person-group><name name-style="western"><surname>Hua</surname><given-names>L-Z</given-names></name></person-group> (<year>2002</year>) <article-title>List of Chinese Insects. Zhongshan (Sun Yat-Sen) University Press, Guangzhou.</article-title><source>List of Chinese Insects</source><volume>2</volume>: <fpage>1</fpage>–<lpage>612</lpage>.</mixed-citation></ref></ref-list></tp:taxon-treatment>
