# Supplementary material for: Census of the longhorn beetles (Coleoptera, Cerambycidae and Vesperidae) of the Macau SAR, China
Source: Zookeys. 2021 Jul 22;1049:79–161. doi: 10.3897/zookeys.1049.65558 (PMC8324582; doi:10.3897/zookeys.1049.65558)
Supplement: XML Treatment for Glenea (Stiroglenea) cantorcantor [file zookeys.1049.65558-treatment91.xml]

<!DOCTYPE tp:taxon-treatment
  PUBLIC "-//TaxonX//DTD Taxonomic Treatment Publishing DTD v0 20100105//EN" "tax-treatment-NSO.dtd">
<tp:taxon-treatment xmlns:tp="http://www.plazi.org/taxpub"><tp:treatment-meta><kwd-group><label>Taxon classification</label><kwd><named-content xmlns:xlink="http://www.w3.org/1999/xlink" content-type="kingdom">Animalia</named-content></kwd><kwd><named-content xmlns:xlink="http://www.w3.org/1999/xlink" content-type="order">Coleoptera</named-content></kwd><kwd><named-content xmlns:xlink="http://www.w3.org/1999/xlink" content-type="family">Cerambycidae</named-content></kwd></kwd-group><mixed-citation publication-type="journal"><person-group><name><surname>Lin</surname><given-names>Mei-Ying</given-names></name><name><surname>Perissinotto</surname><given-names>Renzo</given-names></name><name><surname>Clennell</surname><given-names>Lynette</given-names></name></person-group><article-title>Census of the longhorn beetles (<tp:taxon-name><tp:taxon-name-part taxon-name-part-type="order">Coleoptera</tp:taxon-name-part></tp:taxon-name>, <tp:taxon-name><tp:taxon-name-part taxon-name-part-type="family">Cerambycidae</tp:taxon-name-part></tp:taxon-name> and <tp:taxon-name><tp:taxon-name-part taxon-name-part-type="family">Vesperidae</tp:taxon-name-part></tp:taxon-name>) of the Macau <abbrev xmlns:xlink="http://www.w3.org/1999/xlink" xlink:title="Macau Special Administrative Region" id="ABBRID0EOB" xlink:type="simple">SAR</abbrev>, China</article-title><source>Zookeys</source><day>22</day><month>7</month><year>2021</year><volume>1049</volume><fpage>79</fpage><lpage>161</lpage><pub-id pub-id-type="doi">10.3897/zookeys.1049.65558</pub-id></mixed-citation></tp:treatment-meta><tp:nomenclature><tp:taxon-name><object-id xmlns:xlink="http://www.w3.org/1999/xlink" content-type="arpha" xlink:type="simple">13C13DB1-F292-5F9B-8EAA-2C94B962599D</object-id>
                  <tp:taxon-name-part taxon-name-part-type="genus" reg="Glenea">Glenea</tp:taxon-name-part> (<tp:taxon-name-part taxon-name-part-type="subgenus" reg="Stiroglenea">Stiroglenea</tp:taxon-name-part>) <tp:taxon-name-part taxon-name-part-type="species" reg="cantor">cantor</tp:taxon-name-part><tp:taxon-name-part taxon-name-part-type="subspecies" reg="cantor">cantor</tp:taxon-name-part></tp:taxon-name><tp:taxon-authority>(Fabricius, 1787)</tp:taxon-authority><xref ref-type="fig" rid="F52">Fig. 52</xref><tp:nomenclature-citation-list><tp:nomenclature-citation><tp:taxon-name>
                      <tp:taxon-name-part taxon-name-part-type="genus" reg="Lamia">Lamia</tp:taxon-name-part> <tp:taxon-name-part taxon-name-part-type="species" reg="cantor">cantor</tp:taxon-name-part></tp:taxon-name><comment>Fabricius, 1787: 142. <abbrev xmlns:xlink="http://www.w3.org/1999/xlink" xlink:title="Type Locality" id="ABBRID0ESKBM" xlink:type="simple">TL</abbrev>: China; <abbrev xmlns:xlink="http://www.w3.org/1999/xlink" xlink:title="Type Depository" id="ABBRID0EWKBM" xlink:type="simple">TD</abbrev>: <named-content xmlns:xlink="http://www.w3.org/1999/xlink" content-type="dwc:institutional_code" xlink:type="simple">ZMUC</named-content></comment></tp:nomenclature-citation></tp:nomenclature-citation-list></tp:nomenclature><tp:treatment-sec sec-type="distribution" id="SECID0E5KBM"><title>Distribution.</title><p>Palaearctic Region: China (Guangdong, Guangxi, Guizhou, Hainan, Hong Kong, Jiangxi, Yunnan, Zhejiang) (<xref ref-type="bibr" rid="B161">Yiu 2009</xref>; <xref ref-type="bibr" rid="B89">Lin and Yang 2019</xref>; <xref ref-type="bibr" rid="B25">Danilevsky 2020</xref>). Oriental Region: India; Laos; Philippines; Thailand; Vietnam (<xref ref-type="bibr" rid="B73">Kariyanna et al. 2017</xref>).</p><fig id="F52" position="float" orientation="portrait"><object-id xmlns:xlink="http://www.w3.org/1999/xlink" content-type="doi" xlink:type="simple">10.3897/zookeys.1049.65558.figure52</object-id><object-id xmlns:xlink="http://www.w3.org/1999/xlink" content-type="arpha" xlink:type="simple">19332069-86A8-591B-9FAF-CB533D1EFC07</object-id><label>Figure 52.</label><caption><p><tp:taxon-name><tp:taxon-name-part taxon-name-part-type="genus" reg="Glenea">Glenea</tp:taxon-name-part> (<tp:taxon-name-part taxon-name-part-type="subgenus" reg="Stiroglenea">Stiroglenea</tp:taxon-name-part>) <tp:taxon-name-part taxon-name-part-type="species" reg="cantor">cantor</tp:taxon-name-part> <tp:taxon-name-part taxon-name-part-type="subspecies" reg="cantor">cantor</tp:taxon-name-part></tp:taxon-name> (Fabricius, 1787): dorsal (<bold>A</bold>) and lateral (<bold>B</bold>) views of specimens observed on Coloane Heights on 23 Sep 2020 and 15 Sep 2019, respectively (photographs: <bold>A</bold> LC <bold>B</bold> Eric Kwan).</p></caption><graphic xmlns:xlink="http://www.w3.org/1999/xlink" xlink:href="zookeys-1049-079-g052.jpg" position="float" orientation="portrait" xlink:type="simple" id="oo_569430.jpg"><uri content-type="original_file" xlink:type="simple">https://binary.pensoft.net/fig/569430</uri></graphic></fig></tp:treatment-sec><tp:treatment-sec sec-type="Macau records" id="SECID0E2MBM"><title>Macau records.</title><p>1♀, Coloane, 20 Jul 1994, Tai Ip, <italic><tp:taxon-name><tp:taxon-name-part taxon-name-part-type="genus" reg="Glenea">Glenea</tp:taxon-name-part> <tp:taxon-name-part taxon-name-part-type="species" reg="cantor">cantor</tp:taxon-name-part></tp:taxon-name></italic> (<abbrev xmlns:xlink="http://www.w3.org/1999/xlink" content-type="institution" xlink:title="Macau Municipal Affairs Bureau (“Collection de Instituto para os Assuntos Municipais”" id="ABBRID0EMNBM" xlink:type="simple">CIAM</abbrev>); No data, “<italic><tp:taxon-name><tp:taxon-name-part taxon-name-part-type="genus" reg="Glenea">Glenea</tp:taxon-name-part> <tp:taxon-name-part taxon-name-part-type="species" reg="cantor">cantor</tp:taxon-name-part></tp:taxon-name></italic> (Fabricius), 眉斑并脊天牛15 mm” (<xref ref-type="bibr" rid="B135">Pun and Batalha 1997</xref>: 64, fig. 99); Coloane, 15 Sep 2019, Eric Kwan; Coloane, Seac Pai Van Road, 23 Sep 2020 11:23, Lynette Clennell (<ext-link xmlns:xlink="http://www.w3.org/1999/xlink" xlink:type="simple" ext-link-type="uri" xlink:href="https://www.inaturalist.org/observations/60909845">https://www.inaturalist.org/observations/60909845</ext-link>) (<named-content xmlns:xlink="http://www.w3.org/1999/xlink" content-type="dwc:institutional_code" xlink:type="simple">IZCAS</named-content>); ibidem, inside Seac Pai Van Park, 28 May 2021 8:10, Macau Friend (<ext-link xmlns:xlink="http://www.w3.org/1999/xlink" xlink:type="simple" ext-link-type="uri" xlink:href="https://www.inaturalist.org/observations/80630954">https://www.inaturalist.org/observations/80630954</ext-link>).</p></tp:treatment-sec><tp:treatment-sec sec-type="remarks" id="SECID0EPOBM"><title>Remarks.</title><p>This species has been recorded only three times in Macau during the current census, in late spring and late summer. Adult activity is mainly during the hottest part of the day, when individuals promptly take off in flight when disturbed in the forest undergrowth, or display thanatosis if captured (<xref ref-type="bibr" rid="B161">Yiu 2009</xref>; pers. obs.). The only specimen that could be measured had a total length of 13 mm and a maximum width of 4 mm. The host plants known so far in its wide distribution range include <italic><tp:taxon-name><tp:taxon-name-part taxon-name-part-type="genus" reg="Aesculus">Aesculus</tp:taxon-name-part> <tp:taxon-name-part taxon-name-part-type="species" reg="chinensis">chinensis</tp:taxon-name-part></tp:taxon-name></italic>, <italic><tp:taxon-name><tp:taxon-name-part taxon-name-part-type="genus" reg="Bombax">Bombax</tp:taxon-name-part> <tp:taxon-name-part taxon-name-part-type="species" reg="ceiba">ceiba</tp:taxon-name-part></tp:taxon-name></italic>, <italic><tp:taxon-name><tp:taxon-name-part taxon-name-part-type="genus" reg="Bombax">B.</tp:taxon-name-part> <tp:taxon-name-part taxon-name-part-type="species" reg="malabaricum">malabaricum</tp:taxon-name-part></tp:taxon-name></italic>, <italic><tp:taxon-name><tp:taxon-name-part taxon-name-part-type="genus" reg="Castanea">Castanea</tp:taxon-name-part> <tp:taxon-name-part taxon-name-part-type="species" reg="mollissima">mollissima</tp:taxon-name-part></tp:taxon-name></italic>, <italic><tp:taxon-name><tp:taxon-name-part taxon-name-part-type="genus" reg="Ceiba">Ceiba</tp:taxon-name-part> <tp:taxon-name-part taxon-name-part-type="species" reg="pentandra">pentandra</tp:taxon-name-part></tp:taxon-name></italic>, <italic><tp:taxon-name><tp:taxon-name-part taxon-name-part-type="genus" reg="Excentrodendron">Excentrodendron</tp:taxon-name-part> <tp:taxon-name-part taxon-name-part-type="species" reg="hsiemmu">hsiemmu</tp:taxon-name-part></tp:taxon-name></italic>, <italic><tp:taxon-name><tp:taxon-name-part taxon-name-part-type="genus" reg="Melastoma">Melastoma</tp:taxon-name-part> <tp:taxon-name-part taxon-name-part-type="species" reg="candidum">candidum</tp:taxon-name-part></tp:taxon-name></italic>, <italic><tp:taxon-name><tp:taxon-name-part taxon-name-part-type="genus" reg="Melia">Melia</tp:taxon-name-part> <tp:taxon-name-part taxon-name-part-type="species" reg="azedarach">azedarach</tp:taxon-name-part></tp:taxon-name></italic>, <italic><tp:taxon-name><tp:taxon-name-part taxon-name-part-type="genus" reg="Paulownia">Paulownia</tp:taxon-name-part></tp:taxon-name></italic> sp. and <italic><tp:taxon-name><tp:taxon-name-part taxon-name-part-type="genus" reg="Quercus">Quercus</tp:taxon-name-part></tp:taxon-name></italic> sp. (<xref ref-type="bibr" rid="B68">Hua 2002</xref>; <xref ref-type="bibr" rid="B161">Yiu 2009</xref>; <xref ref-type="bibr" rid="B89">Lin and Yang 2019</xref>).</p></tp:treatment-sec><ref-list><ref id="B161"><mixed-citation xmlns:xlink="http://www.w3.org/1999/xlink" xlink:type="simple"><person-group><name name-style="western"><surname>Yiu</surname><given-names>V</given-names></name></person-group> (<year>2009</year>) <source>Longhorn Beetles of Hong Kong. Insect Fauna of Hong Kong, Fascicle 1.</source><publisher-name>Hong Kong Entomological Society</publisher-name>, <publisher-loc>Hong Kong</publisher-loc>, <size units="page">149 pp</size>.</mixed-citation></ref><ref id="B89"><mixed-citation xmlns:xlink="http://www.w3.org/1999/xlink" xlink:type="simple"><person-group><name name-style="western"><surname>Lin</surname><given-names>M-Y</given-names></name><name name-style="western"><surname>Yang</surname><given-names>X-K</given-names></name></person-group> (<year>2019</year>) <source>Catalogue of Chinese <tp:taxon-name><tp:taxon-name-part taxon-name-part-type="order">Coleoptera</tp:taxon-name-part></tp:taxon-name>, Vol. IX. <tp:taxon-name><tp:taxon-name-part taxon-name-part-type="superfamily">Chrysomeloidea</tp:taxon-name-part></tp:taxon-name>: <tp:taxon-name><tp:taxon-name-part taxon-name-part-type="family">Vesperidae</tp:taxon-name-part></tp:taxon-name>, <tp:taxon-name><tp:taxon-name-part taxon-name-part-type="family">Disteniidae</tp:taxon-name-part></tp:taxon-name>, <tp:taxon-name><tp:taxon-name-part taxon-name-part-type="family">Cerambycidae</tp:taxon-name-part></tp:taxon-name>.</source><publisher-name>Science Press</publisher-name>, <publisher-loc>Beijing</publisher-loc>, <size units="page">575 pp</size>.</mixed-citation></ref><ref id="B25"><mixed-citation xmlns:xlink="http://www.w3.org/1999/xlink" xlink:type="simple"><person-group><name name-style="western"><surname>Danilevsky</surname><given-names>M</given-names></name></person-group> (<year>2020</year>) Catalogue of Palaearctic <tp:taxon-name><tp:taxon-name-part taxon-name-part-type="order">Coleoptera</tp:taxon-name-part></tp:taxon-name>, Vol 6/1: <tp:taxon-name><tp:taxon-name-part taxon-name-part-type="superfamily">Chrysomeloidea</tp:taxon-name-part></tp:taxon-name> I (<tp:taxon-name><tp:taxon-name-part taxon-name-part-type="family">Vesperidae</tp:taxon-name-part></tp:taxon-name>, <tp:taxon-name><tp:taxon-name-part taxon-name-part-type="family">Disteniidae</tp:taxon-name-part></tp:taxon-name>, <tp:taxon-name><tp:taxon-name-part taxon-name-part-type="family">Cerambycidae</tp:taxon-name-part></tp:taxon-name>). Brill, Leiden/Boston, [xxii +] 712 pp. <ext-link xlink:type="simple" ext-link-type="doi" xlink:href="10.1163/9789004440333">https://doi.org/10.1163/9789004440333</ext-link></mixed-citation></ref><ref id="B73"><mixed-citation xmlns:xlink="http://www.w3.org/1999/xlink" xlink:type="simple"><person-group><name name-style="western"><surname>Kariyanna</surname><given-names>B</given-names></name><name name-style="western"><surname>Mohan</surname><given-names>M</given-names></name><name name-style="western"><surname>Gupta</surname><given-names>R</given-names></name><name name-style="western"><surname>Vitali</surname><given-names>F</given-names></name></person-group> (<year>2017</year>) <article-title>The checklist of longhorn beetles (<tp:taxon-name><tp:taxon-name-part taxon-name-part-type="order">Coleoptera</tp:taxon-name-part></tp:taxon-name>: <tp:taxon-name><tp:taxon-name-part taxon-name-part-type="family">Cerambycidae</tp:taxon-name-part></tp:taxon-name>) from India.</article-title><source>Zootaxa</source><volume>4345</volume>(<issue>1</issue>): <fpage>1</fpage>–<lpage>317</lpage>. <ext-link xlink:type="simple" ext-link-type="doi" xlink:href="10.11646/zootaxa.4345.1.1">https://doi.org/10.11646/zootaxa.4345.1.1</ext-link></mixed-citation></ref><ref id="B135"><mixed-citation xmlns:xlink="http://www.w3.org/1999/xlink" xlink:type="simple"><person-group><name name-style="western"><surname>Pun</surname><given-names>WW</given-names></name><name name-style="western"><surname>Batalha</surname><given-names>CD de C</given-names></name></person-group> (<year>1997</year>) <source>Manual de insectos de Macau.</source><publisher-name>Câmara Municipal das llhas</publisher-name>, <publisher-loc>Macau</publisher-loc>, <size units="page">125 pp</size>.</mixed-citation></ref><ref id="B68"><mixed-citation xmlns:xlink="http://www.w3.org/1999/xlink" xlink:type="simple"><person-group><name name-style="western"><surname>Hua</surname><given-names>L-Z</given-names></name></person-group> (<year>2002</year>) <article-title>List of Chinese Insects. Zhongshan (Sun Yat-Sen) University Press, Guangzhou.</article-title><source>List of Chinese Insects</source><volume>2</volume>: <fpage>1</fpage>–<lpage>612</lpage>.</mixed-citation></ref></ref-list></tp:taxon-treatment>
